# Supplementary material for: The whole genome sequences and experimentally phased haplotypes of over 100 personal genomes
Source: Gigascience. 2016 Oct 11;5:42. doi: 10.1186/s13742-016-0148-z (PMC5057367; doi:10.1186/s13742-016-0148-z)
Supplement: Additional file 1: — PGP huIDs, ethnicities, and corresponding genome assembly IDs. (XLSX 20 kb) [file 13742_2016_148_MOESM1_ESM.xlsx]

## Sheet: Supp Table 5
Additional file 1. PGP huIDs, phenotype data, and corresponding genome assembly IDs.
ASM ID	Participant	GigaDB file name	Ethnicity
GS000039107-ASM	hu3C8DE9	GS000039107-ASM.tgz	American Indian / Alaska Native, White
GS000037824-ASM	hu9385BA	GS000037824-ASM.tgz	American Indian / Alaska Native, White
GS000038976-ASM	hu9385BA	GS000038976-ASM.tgz	American Indian / Alaska Native, White
GS000037987-ASM	huA3A02C	GS000037987-ASM.tgz	American Indian / Alaska Native, White
GS000039105-ASM	hu510364	GS000039105-ASM.tgz	Asian
GS000039805-ASM	hu5F0DCB	GS000039805-ASM.tgz	Asian
GS000037814-ASM	hu6A01AF	GS000037814-ASM.tgz	Asian
GS000038921-ASM	hu6A01AF	GS000038921-ASM.tgz	Asian
GS000040396-ASM	hu6A01AF	GS000040396-ASM.tgz	Asian
GS000040402-ASM	hu6A01AF	GS000040402-ASM.tgz	Asian
GS000040403-ASM	hu6A01AF	GS000040403-ASM.tgz	Asian
GS000040427-ASM	hu6A01AF	GS000040427-ASM.tgz	Asian
GS000040428-ASM	hu6A01AF	GS000040428-ASM.tgz	Asian
GS000040695-ASM	hu6A01AF	GS000040695-ASM.tgz	Asian
GS000037810-ASM	hu79AB64	GS000037810-ASM.tgz	Asian
GS000037352-ASM	hu91BD69	GS000037352-ASM.tgz	Asian
GS000038926-ASM	hu96A8CC	GS000038926-ASM.tgz	Asian
GS000039809-ASM	hu9EB83B	GS000039809-ASM.tgz	Asian
GS000039671-ASM	huA7E205	GS000039671-ASM.tgz	Asian
GS000037811-ASM	huBB058E	GS000037811-ASM.tgz	Asian
GS000038924-ASM	huBB058E	GS000038924-ASM.tgz	Asian
GS000037354-ASM	huCCF18D	GS000037354-ASM.tgz	Asian
GS000037749-ASM	huD2B804	GS000037749-ASM.tgz	Asian
GS000038649-ASM	huD2B804	GS000038649-ASM.tgz	Asian
GS000040373-ASM	huD2B804	GS000040373-ASM.tgz	Asian
GS000040690-ASM	huD2B804	GS000040690-ASM.tgz	Asian
GS000039131-ASM	huECDD23	GS000039131-ASM.tgz	Asian
GS000037451-ASM	hu973BAC	GS000037451-ASM.tgz	Asian, Hispanic or Latino
GS000036650-ASM	huEAE6C8	GS000036650-ASM.tgz	Asian, White
GS000037848-ASM	huC1F1FB	GS000037848-ASM.tgz	Black or African American
GS000038658-ASM	huC1F1FB	GS000038658-ASM.tgz	Black or African American
GS000040376-ASM	huC1F1FB	GS000040376-ASM.tgz	Black or African American
GS000040693-ASM	huC1F1FB	GS000040693-ASM.tgz	Black or African American
GS000037350-ASM	huADA07D	GS000037350-ASM.tgz	Hispanic or Latino
GS000039113-ASM	huD65E44	GS000039113-ASM.tgz	Hispanic or Latino
GS000039664-ASM	hu1B2689	GS000039664-ASM.tgz	Hispanic or Latino, White
GS000039806-ASM	huABB4CD	GS000039806-ASM.tgz	Hispanic or Latino, White
GS000037988-ASM	huAF3C63	GS000037988-ASM.tgz	Hispanic or Latino, White
GS000039133-ASM	huCBEE5B	GS000039133-ASM.tgz	Hispanic or Latino, White
GS000037349-ASM	hu4015BA	GS000037349-ASM.tgz	No self-reported data
GS000037831-ASM	hu542A31	GS000037831-ASM.tgz	No self-reported data
GS000036781-ASM	hu83BC6A	GS000036781-ASM.tgz	No self-reported data
GS000037833-ASM	hu01F73B	GS000037833-ASM.tgz	White
GS000038970-ASM	hu01F73B	GS000038970-ASM.tgz	White
GS000036653-ASM	hu02C8E3	GS000036653-ASM.tgz	White
GS000037847-ASM	hu03E3D2	GS000037847-ASM.tgz	White
GS000038659-ASM	hu03E3D2	GS000038659-ASM.tgz	White
GS000040375-ASM	hu03E3D2	GS000040375-ASM.tgz	White
GS000040692-ASM	hu03E3D2	GS000040692-ASM.tgz	White
GS000037846-ASM	hu0486D6	GS000037846-ASM.tgz	White
GS000038948-ASM	hu0486D6	GS000038948-ASM.tgz	White
GS000040374-ASM	hu0486D6	GS000040374-ASM.tgz	White
GS000040691-ASM	hu0486D6	GS000040691-ASM.tgz	White
GS000039135-ASM	hu04D9CD	GS000039135-ASM.tgz	White
GS000037345-ASM	hu066C78	GS000037345-ASM.tgz	White
GS000037748-ASM	hu085B6D	GS000037748-ASM.tgz	White
GS000040372-ASM	hu085B6D	GS000040372-ASM.tgz	White
GS000040398-ASM	hu085B6D	GS000040398-ASM.tgz	White
GS000040399-ASM	hu085B6D	GS000040399-ASM.tgz	White
GS000040400-ASM	hu085B6D	GS000040400-ASM.tgz	White
GS000040401-ASM	hu085B6D	GS000040401-ASM.tgz	White
GS000040689-ASM	hu085B6D	GS000040689-ASM.tgz	White
GS000036649-ASM	hu093F8B	GS000036649-ASM.tgz	White
GS000039104-ASM	hu0BCA45	GS000039104-ASM.tgz	White
GS000036794-ASM	hu0E7AAF	GS000036794-ASM.tgz	White
GS000039116-ASM	hu101457	GS000039116-ASM.tgz	White
GS000039609-ASM	hu106D0F	GS000039609-ASM.tgz	White
GS000037499-ASM	hu117D1E	GS000037499-ASM.tgz	White
GS000039600-ASM	hu14ECAE	GS000039600-ASM.tgz	White
GS000037834-ASM	hu1725A5	GS000037834-ASM.tgz	White
GS000038971-ASM	hu1725A5	GS000038971-ASM.tgz	White
GS000039054-ASM	hu1A8107	GS000039054-ASM.tgz	White
GS000039766-ASM	hu1AF4ED	GS000039766-ASM.tgz	White
GS000037501-ASM	hu1DD730	GS000037501-ASM.tgz	White
GS000037985-ASM	hu1E868D	GS000037985-ASM.tgz	White
GS000037496-ASM	hu1EF4CF	GS000037496-ASM.tgz	White
GS000039055-ASM	hu224941	GS000039055-ASM.tgz	White
GS000037813-ASM	hu24A473	GS000037813-ASM.tgz	White
GS000038657-ASM	hu24A473	GS000038657-ASM.tgz	White
GS000040395-ASM	hu24A473	GS000040395-ASM.tgz	White
GS000040694-ASM	hu24A473	GS000040694-ASM.tgz	White
GS000037835-ASM	hu250634	GS000037835-ASM.tgz	White
GS000038972-ASM	hu250634	GS000038972-ASM.tgz	White
GS000039112-ASM	hu2632E4	GS000039112-ASM.tgz	White
GS000037481-ASM	hu268684	GS000037481-ASM.tgz	White
GS000037339-ASM	hu269E6C	GS000037339-ASM.tgz	White
GS000037495-ASM	hu27F105	GS000037495-ASM.tgz	White
GS000037483-ASM	hu28F39C	GS000037483-ASM.tgz	White
GS000037340-ASM	hu2A9A49	GS000037340-ASM.tgz	White
GS000039057-ASM	hu2ABF45	GS000039057-ASM.tgz	White
GS000037498-ASM	hu2B8562	GS000037498-ASM.tgz	White
GS000039767-ASM	hu3815E2	GS000039767-ASM.tgz	White
GS000036673-ASM	hu384E20	GS000036673-ASM.tgz	White
GS000039765-ASM	hu38BF09	GS000039765-ASM.tgz	White
GS000039773-ASM	hu397733	GS000039773-ASM.tgz	White
GS000037348-ASM	hu3A0860	GS000037348-ASM.tgz	White
GS000037990-ASM	hu3C5109	GS000037990-ASM.tgz	White
GS000038920-ASM	hu3DC5EA	GS000038920-ASM.tgz	White
GS000038916-ASM	hu3E50D4	GS000038916-ASM.tgz	White
GS000039822-ASM	hu3EA22E	GS000039822-ASM.tgz	White
GS000039103-ASM	hu42B622	GS000039103-ASM.tgz	White
GS000037812-ASM	hu45AE46	GS000037812-ASM.tgz	White
GS000038925-ASM	hu45AE46	GS000038925-ASM.tgz	White
GS000039807-ASM	hu4664CE	GS000039807-ASM.tgz	White
GS000037837-ASM	hu48AC54	GS000037837-ASM.tgz	White
GS000038974-ASM	hu48AC54	GS000038974-ASM.tgz	White
GS000039823-ASM	hu4A6650	GS000039823-ASM.tgz	White
GS000036759-ASM	hu4C20BC	GS000036759-ASM.tgz	White
GS000037479-ASM	hu4C20BC	GS000037479-ASM.tgz	White
GS000039768-ASM	hu4D99B4	GS000039768-ASM.tgz	White
GS000037343-ASM	hu4DFBAF	GS000037343-ASM.tgz	White
GS000038919-ASM	hu50B3F5	GS000038919-ASM.tgz	White
GS000037823-ASM	hu524B5B	GS000037823-ASM.tgz	White
GS000038975-ASM	hu524B5B	GS000038975-ASM.tgz	White
GS000039056-ASM	hu566AA7	GS000039056-ASM.tgz	White
GS000040189-ASM	hu568455	GS000040189-ASM.tgz	White
GS000036655-ASM	hu577152	GS000036655-ASM.tgz	White
GS000037993-ASM	hu5962F5	GS000037993-ASM.tgz	White
GS000039128-ASM	hu5A063B	GS000039128-ASM.tgz	White
GS000039134-ASM	hu5AE84D	GS000039134-ASM.tgz	White
GS000037454-ASM	hu5B2595	GS000037454-ASM.tgz	White
GS000039129-ASM	hu5CF435	GS000039129-ASM.tgz	White
GS000039635-ASM	hu5D24B4	GS000039635-ASM.tgz	White
GS000039674-ASM	hu5FC91E	GS000039674-ASM.tgz	White
GS000039110-ASM	hu61466C	GS000039110-ASM.tgz	White
GS000040188-ASM	hu618103	GS000040188-ASM.tgz	White
GS000037992-ASM	hu6182D0	GS000037992-ASM.tgz	White
GS000039013-ASM	hu632082	GS000039013-ASM.tgz	White
GS000038910-ASM	hu63A000	GS000038910-ASM.tgz	White
GS000036648-ASM	hu646527	GS000036648-ASM.tgz	White
GS000036651-ASM	hu66D0AA	GS000036651-ASM.tgz	White
GS000039771-ASM	hu6ABACE	GS000039771-ASM.tgz	White
GS000037986-ASM	hu6C3F34	GS000037986-ASM.tgz	White
GS000037351-ASM	hu6CC83D	GS000037351-ASM.tgz	White
GS000039111-ASM	hu6ED94A	GS000039111-ASM.tgz	White
GS000036674-ASM	hu6EDC7E	GS000036674-ASM.tgz	White
GS000040191-ASM	hu70D651	GS000040191-ASM.tgz	White
GS000039810-ASM	hu72B82C	GS000039810-ASM.tgz	White
GS000038927-ASM	hu734BD6	GS000038927-ASM.tgz	White
GS000037341-ASM	hu7379BC	GS000037341-ASM.tgz	White
GS000037347-ASM	hu741459	GS000037347-ASM.tgz	White
GS000039816-ASM	hu7703EB	GS000039816-ASM.tgz	White
GS000037983-ASM	hu786B4C	GS000037983-ASM.tgz	White
GS000039818-ASM	hu7C1178	GS000039818-ASM.tgz	White
GS000037342-ASM	hu7C3A81	GS000037342-ASM.tgz	White
GS000039336-ASM	hu802D92	GS000039336-ASM.tgz	White
GS000037981-ASM	hu80AD0F	GS000037981-ASM.tgz	White
GS000037338-ASM	hu826751	GS000037338-ASM.tgz	White
GS000039603-ASM	hu82D4C3	GS000039603-ASM.tgz	White
GS000037452-ASM	hu84082F	GS000037452-ASM.tgz	White
GS000039102-ASM	hu8578CD	GS000039102-ASM.tgz	White
GS000039132-ASM	hu86597D	GS000039132-ASM.tgz	White
GS000037830-ASM	hu87BAAD	GS000037830-ASM.tgz	White
GS000038942-ASM	hu87BAAD	GS000038942-ASM.tgz	White
GS000036782-ASM	hu87C6A9	GS000036782-ASM.tgz	White
GS000039774-ASM	hu88943B	GS000039774-ASM.tgz	White
GS000038914-ASM	hu8A5FBF	GS000038914-ASM.tgz	White
GS000037500-ASM	hu8B2C08	GS000037500-ASM.tgz	White
GS000039109-ASM	hu8E6CC6	GS000039109-ASM.tgz	White
GS000036675-ASM	hu904B18	GS000036675-ASM.tgz	White
GS000039014-ASM	hu925B56	GS000039014-ASM.tgz	White
GS000039775-ASM	hu97120C	GS000039775-ASM.tgz	White
GS000039117-ASM	hu9D00EB	GS000039117-ASM.tgz	White
GS000039770-ASM	hu9D1F0E	GS000039770-ASM.tgz	White
GS000039601-ASM	hu9D3638	GS000039601-ASM.tgz	White
GS000037337-ASM	hu9E6329	GS000037337-ASM.tgz	White
GS000039108-ASM	huA06085	GS000039108-ASM.tgz	White
GS000039811-ASM	huA06676	GS000039811-ASM.tgz	White
GS000037832-ASM	huA27736	GS000037832-ASM.tgz	White
GS000040193-ASM	huA3BBD3	GS000040193-ASM.tgz	White
GS000040195-ASM	huA3E77C	GS000040195-ASM.tgz	White
GS000039665-ASM	huA44E91	GS000039665-ASM.tgz	White
GS000037994-ASM	huA5B645	GS000037994-ASM.tgz	White
GS000039808-ASM	huA5BEB9	GS000039808-ASM.tgz	White
GS000037991-ASM	huA720D3	GS000037991-ASM.tgz	White
GS000038915-ASM	huAC827A	GS000038915-ASM.tgz	White
GS000038929-ASM	huAC887E	GS000038929-ASM.tgz	White
GS000037829-ASM	huAD719C	GS000037829-ASM.tgz	White
GS000039772-ASM	huAF3415	GS000039772-ASM.tgz	White
GS000040192-ASM	huB10361	GS000040192-ASM.tgz	White
GS000037344-ASM	huB1488D	GS000037344-ASM.tgz	White
GS000037487-ASM	huB4E868	GS000037487-ASM.tgz	White
GS000039817-ASM	huB7EEC5	GS000039817-ASM.tgz	White
GS000038917-ASM	huB98011	GS000038917-ASM.tgz	White
GS000039136-ASM	huBFC13E	GS000039136-ASM.tgz	White
GS000039670-ASM	huBFE0A8	GS000039670-ASM.tgz	White
GS000037989-ASM	huC39FB3	GS000037989-ASM.tgz	White
GS000038918-ASM	huC39FB3	GS000038918-ASM.tgz	White
GS000039776-ASM	huC4150B	GS000039776-ASM.tgz	White
GS000039815-ASM	huC678E8	GS000039815-ASM.tgz	White
GS000037980-ASM	huCBDC6D	GS000037980-ASM.tgz	White
GS000039820-ASM	huCED936	GS000039820-ASM.tgz	White
GS000038989-ASM	huCFA537	GS000038989-ASM.tgz	White
GS000038928-ASM	huD09050	GS000038928-ASM.tgz	White
GS000037502-ASM	huD2F73D	GS000037502-ASM.tgz	White
GS000037453-ASM	huD44B2B	GS000037453-ASM.tgz	White
GS000037828-ASM	huD58ABC	GS000037828-ASM.tgz	White
GS000038940-ASM	huD58ABC	GS000038940-ASM.tgz	White
GS000037836-ASM	huD649F1	GS000037836-ASM.tgz	White
GS000039763-ASM	huD76A20	GS000039763-ASM.tgz	White
GS000039821-ASM	huD7960A	GS000039821-ASM.tgz	White
GS000038911-ASM	huD889CC	GS000038911-ASM.tgz	White
GS000036795-ASM	huDAA62E	GS000036795-ASM.tgz	White
GS000039669-ASM	huDBC928	GS000039669-ASM.tgz	White
GS000039819-ASM	huDCF4FA	GS000039819-ASM.tgz	White
GS000037480-ASM	huDF3421	GS000037480-ASM.tgz	White
GS000037488-ASM	huE2D0CA	GS000037488-ASM.tgz	White
GS000037503-ASM	huE2EAB7	GS000037503-ASM.tgz	White
GS000039130-ASM	huE3654F	GS000039130-ASM.tgz	White
GS000036654-ASM	huE7765D	GS000036654-ASM.tgz	White
GS000037497-ASM	huE9B080	GS000037497-ASM.tgz	White
GS000040190-ASM	huE9E383	GS000040190-ASM.tgz	White
GS000039769-ASM	huEA2AF0	GS000039769-ASM.tgz	White
GS000036652-ASM	huF06AD0	GS000036652-ASM.tgz	White
GS000039106-ASM	huF080F9	GS000039106-ASM.tgz	White
GS000039115-ASM	huF080F9	GS000039115-ASM.tgz	White
GS000037997-ASM	huF160AA	GS000037997-ASM.tgz	White
GS000039673-ASM	huF45021	GS000039673-ASM.tgz	White
GS000037982-ASM	huF4A676	GS000037982-ASM.tgz	White
GS000040194-ASM	huF5F075	GS000040194-ASM.tgz	White
GS000037996-ASM	huF7E042	GS000037996-ASM.tgz	White
GS000037984-ASM	huF83462	GS000037984-ASM.tgz	White
GS000037346-ASM	huFAC582	GS000037346-ASM.tgz	White
GS000037450-ASM	huFE1569	GS000037450-ASM.tgz	White
GS000037482-ASM	huFF6AB4	GS000037482-ASM.tgz	White
Explanation of table contents
field name	explanation
ASM ID	Unique identifer for each genome assembly
Participant	Unique identifer for each PGP participant
GigaDB file name	Name of corresponding file stored in GigaDB
Ethnicity	Self-reported ethnicity by participant
