# Supplementary material for: The whole genome sequences and experimentally phased haplotypes of over 100 personal genomes
Source: Gigascience. 2016 Oct 11;5:42. doi: 10.1186/s13742-016-0148-z (PMC5057367; doi:10.1186/s13742-016-0148-z)
Supplement: Additional file 2: — PGP participant phenotypes. (XLSX 48 kb) [file 13742_2016_148_MOESM2_ESM.xlsx]

## Sheet: PGP_sample_phenotype_trait_data
Additional file 2. PGP participant phenotypes.
	Basic phenotypes survey												Trait and disease survey
Participant	Blood type	Height	Weight	Comments	Left eye color	Right eye color	Comments	Natural hair color currently	Hair color	Comments	Any final thoughts	Handedness	Blood	Cancers	Circulatory system	Congenital traits and anomalies	Digestive system	Endocrine,metabolic,nutritional,and immunity	Genitourinary systems	Musculoskeletal system and connective tissue	Nervous system	Respiratory system	Skin and subcutaneous tissue	Vision and hearing
hu01F73B																		Hypothyroidism					Dandruff, Eczema, Acne
hu02C8E3	B +	5'3"	105	I write with my right hand but can do a lot of things (including drawing) with my left hand. My mother was left-handed.	green-gray with some brown around iris	green-gray with some brown around iris, one brown fleck	color blindness in different degrees runs in men on my father's side; my brother can't distinguish some shades of pink, some cousins can't tell green from red.	brown	dark brown, now with some gray	straight hair, generally darker when I was young	I could submit pictures of my eyes	Right
hu03E3D2															Mitral valve prolapse		Dental cavities			Rotator cuff tear
hu0486D6														tongue cancer			Dental cavities		Male infertility				Hair loss (includes female and male pattern baldness)
hu04D9CD																	Canker sores (oral ulcers), Crohn's disease, Ulcerative colitis			Scoliosis	Migraine without aura, Carpal tunnel syndrome		Acne	Myopia (Nearsightedness)
hu066C78													Iron deficiency anemia		Cardiac arrhythmia, Varicose veins, Hemorrhoids		Dental cavities, Gingivitis, Canker sores (oral ulcers), Gastroesophageal reflux disease (GERD), Irritable bowel syndrome (IBS)		Urinary tract infection (UTI)	Sciatica	Carpal tunnel syndrome	Chronic sinusitis	Dandruff, Skin tags
hu085B6D														Colon polyps			Dental cavities, Canker sores (oral ulcers)		Urinary tract infection (UTI)				Skin tags	Floaters
hu093F8B	Don't know	5'6"	230	My blood type is "O", but I can't remember if + or -	hazel	same	My eye color looks very different depending on what I am wearing. I pick up blue, green, brown and even yellow.	brown				Right	none	none	Hypertension		Dental cavities, Canker sores (oral ulcers)	High cholesterol (hypercholesterolemia)	Urinary tract infection (UTI)	Bone spurs, Plantar fasciitis	Essential tremor, Migraine without aura	Allergic rhinitis, Asthma	Allergic contact dermatitis, Skin tags, Acne
hu0BCA45														Non-melanoma skin cancer			Dental cavities						Dandruff, Hair loss (includes female and male pattern baldness)
hu0E7AAF																	Impacted tooth, Canker sores (oral ulcers)				Migraine with aura	Allergic rhinitis		Hyperopia (Farsightedness), Myopia (Nearsightedness)
hu101457	Don't know	5'9"	121		bluish-green with hazel and amber flecks	bluish-green with hazel and amber flecks		brown	dark brown			Left					Dental cavities					Asthma	Acne	Hyperopia (Farsightedness), Myopia (Nearsightedness)
hu106D0F														none			Dental cavities			Tennis elbow		Deviated septum	Dandruff, Eczema, Skin tags, Acne	Age-related cataract, Floaters
hu117D1E	B +	5'4"	145		Amber/hazel	Amber/hazel	My family has mainly light blue or grey eyes. I have the dark eyes of hazel or green eyes. My eye color may change from blue to grey to green, depending when on what color clothes I am wearing.	brown	Med brown	I am 63 yrs old, few grey hairs, no dye, med brown hair with a few natural blond streaks. My hairdresser says my hair is very healthy.		Right		Uterine fibroids			Dental cavities, Canker sores (oral ulcers), Hiatal hernia, Diverticulosis	High cholesterol (hypercholesterolemia)	Kidney stones, Urinary tract infection (UTI), Endometriosis, Ovarian cysts	Rheumatoid arthritis, Sciatica, Rotator cuff tear	Trigeminal neuralgia, Carpal tunnel syndrome		Psoriasis	Hyperopia (Farsightedness), Myopia (Nearsightedness)
hu14ECAE																Hyperdontia	Impacted tooth, Dental cavities, Gingivitis, Canker sores (oral ulcers).Cholecystitis; Gilbert's syndrome	Gilbert syndrome						Myopia (Nearsightedness)
hu1725A5														basal cell skin cancer	Atrial fibrillation		Dental cavities, Canker sores (oral ulcers)	Chronic Lyme Disease	Kidney stones, Urinary tract infection (UTI)	Flatfeet		Chronic tonsillitis	Psoriasis, Cafe au lait spots	Myopia (Nearsightedness), Astigmatism, Floaters, Tinnitus
hu1A8107	O +	5'9"	165		blue-grey	same		brown	dark brown			Right				Spina bifida	Dental cavities, Gingivitis, Diverticulosis	High cholesterol (hypercholesterolemia)		Osteoarthritis, Postural kyphosis			Dandruff
hu1AF4ED														Colon polyps	Angina		Impacted tooth, Appendicitis	Gout					discoid lupus	Hyperopia (Farsightedness), Dry eye syndrome, Floaters, Age-related hearing loss
hu1B2689	O -	6'0"	208					black	Very dark brown, almost black	Born with light hair, blondish.		Left			Hypertension		Impacted tooth, Canker sores (oral ulcers)			Flatfeet			Dandruff, Skin tags, Acne
hu1DD730	O +	5'3"	177		dark brown	dark brown		brown	very dark brown	It's brown so dark it's almost black.		Right					Impacted tooth, Dental cavities, Gingivitis, Canker sores (oral ulcers), Appendicitis	High cholesterol (hypercholesterolemia)	Urinary tract infection (UTI)		Carpal tunnel syndrome		Dandruff, Eczema, Acne	Astigmatism
hu1E868D													my father and one brother had/have pernicious anemia	Breast cancer	Hemorrhoids		Impacted tooth, Dental cavities, Gingivitis	Hypothyroidism	Urinary tract infection (UTI)	Bone spurs, Plantar fasciitis			Dandruff, Skin tags, Hair loss (includes female and male pattern baldness)	Glaucoma, Age-related cataract, Floaters
hu1EF4CF	Don't know	6'0"	215	i write with my right hand, but in baseball I bat left handed and use a computer mouse with my left hand. Weird, huh?	grey/blue	same		gray	salt & pepper' is a closer description	Before turning grey, my facial hair had distinct areas of red/reddish brown coloration.		Right					Impacted tooth, Dental cavities, Gingivitis	High cholesterol (hypercholesterolemia)		Flatfeet			Dandruff, Acne	Myopia (Nearsightedness), Astigmatism, Tinnitus
hu224941														no cancer related issues	Hypertension, Hemorrhoids.POTS		Impacted tooth, Dental cavities, Canker sores (oral ulcers), Irritable bowel syndrome (IBS)	Possible Hashimoto's thyroiditis - still waiting to meet with a thyroidi specialist.	Kidney stones	Sciatica	Cluster headaches, Migraine with aura	Nasal polyps.POTS	Dandruff, Skin tags, Hair loss (includes female and male pattern baldness)	Color blindness
hu24A473													Iron deficiency anemia				Dental cavities, Gingivitis		Urinary tract infection (UTI)				Keloids, Acne	Hyperopia (Farsightedness), Astigmatism
hu250634													Iron deficiency anemia		pericarditis		Dental cavities, Canker sores (oral ulcers).lactose intolerance				Migraine with aura, Migraine without aura	nonallergic rhinitis	Dandruff, Acne	Myopia (Nearsightedness)
hu2632E4	A +	5'8"	172		blue	same		blonde	dark blonde		Freckles on my ams, but not on my face.	Left					Dental cavities, Gingivitis, Temporomandibular joint (TMJ) disorder			Achilles tendonitis, Plantar fasciitis			Dandruff, Acne
hu268684
hu269E6C																	Dental cavities		Kidney stones				Eczema, Hair loss (includes female and male pattern baldness), Acne	Myopia (Nearsightedness)
hu27F105														squamous cell carcinoma	Hemorrhoids		Dental cavities, Gingivitis, Peptic ulcer (stomach or duodenum), Diverticulosis, Irritable bowel syndrome (IBS)	Diverticulitis	Peyronie's disease	Osteoarthritis, Rotator cuff tear	Migraine with aura	Chronic sinusitis	Skin tags	Hyperopia (Farsightedness).Pterygium
hu28F39C														Prostate cancer	Premature ventricular contractions, Hemorrhoids		Impacted tooth, Dental cavities, Appendicitis, Diverticulosis	High cholesterol (hypercholesterolemia)	Urinary tract infection (UTI), Benign prostatic hypertrophy (BPH)	Osteoarthritis, Tennis elbow	Olfactory Hallucinations		Hair loss (includes female and male pattern baldness), Acne	Hyperopia (Farsightedness), Color blindness, Age-related hearing loss, Tinnitus
hu2A9A49															Hypertension, Wolff-Parkinson-White (WPW) Syndrome, Atrial fibrillation		Dental cavities	High cholesterol (hypercholesterolemia)		Tennis elbow, Plantar fasciitis			Skin tags, Hair loss (includes female and male pattern baldness), Acne	Glaucoma, Myopia (Nearsightedness)
hu2ABF45														Colon polyps			Dental cavities	asymptomatic strep carrier					Dandruff, Acne.keratosis pilaris
hu2B8562																	Dental cavities	Hypothyroidism, High cholesterol (hypercholesterolemia).endometriosis	Urinary tract infection (UTI), Endometriosis	golfer's elbow (medial epicondylitis)			Dandruff, Skin tags, Acne	Myopia (Nearsightedness)
hu3815E2																	Dental cavities						Keloids
hu384E20															Hemorrhoids		Dental cavities, Temporomandibular joint (TMJ) disorder, Canker sores (oral ulcers), Gastroesophageal reflux disease (GERD), Irritable bowel syndrome (IBS), Rectal prolapse			Scoliosis	Migraine with aura	Chronic sinusitis	Dandruff, Eczema	Floaters
hu38BF09		5'5''	126		Blue-Green, Bit of Yellow	Blue, Bits of White		blonde	Dark Blonde	Auburn in Winter		Right	Iron deficiency anemia				Dental cavities		Acute kidney failure, Urinary tract infection (UTI)		Carpal tunnel syndrome.Febrile Seizures	Asthma		Myopia (Nearsightedness), Astigmatism
hu397733	O -	5'7"	125		Brown w dark gray edge	Same		gray	Gray with white around face and dark brown streak	Dark brown hair till it turned gray		Right	Iron deficiency anemia	Non-melanoma skin cancer						Bunions, Flatfeet	Restless legs syndrome, Carpal tunnel syndrome	Chronic bronchitis
hu3A0860
hu3C5109															Hemorrhoids.hemorrhage					Achilles tendonitis, Flatfeet	Chronic tension headaches (15+ days per month, at least 6 months), Migraine with aura, Migraine without aura	Chronic sinusitis, Chronic tonsillitis, Allergic rhinitis	Eczema, Allergic contact dermatitis, Rosacea, Acne	Myopia (Nearsightedness), Astigmatism, Floaters
hu3C8DE9	A -	6'0"	175		blue	blue		blonde	dark blonde		When might I finally learn of the sequence of my genome? I signed up 3.5 years ago, and my blood was drawn over 15 months ago. How long does this take?	Left	low B12 levels	Colon polyps	Atrial fibrillation, Premature ventricular contractions, Cardiac arrhythmia, Stroke, Hemorrhoids		Dental cavities, Gingivitis	High cholesterol (hypercholesterolemia)	Kidney stones, Spermatocele	Flatfeet	Restless legs syndrome	Deviated septum	Dandruff, Eczema, Keloids, Acne	Retinal detachment, Myopia (Nearsightedness), Astigmatism, Color blindness, Floaters
hu3DC5EA	A +	5'5"	184		light brown	light brown		brown	dark brown			Right	Iron deficiency anemia				Dental cavities	Thyroid nodule(s), Hypothyroidism	Urinary tract infection (UTI)				Pilonidal cyst	Myopia (Nearsightedness), Astigmatism
hu3E50D4	O +	5'5"	150	I just gained 15 pounds while on prednisone. My normal weight is between 135 and 140. I am now off prednisone and hoping to lose the extra weight.	dark brown	dark brown	We all have dark brown eyes.	brown	dark brown	My hair was more reddish at birth.	My very wavy/curly hair has gone straight except for one big wave in the front. My father had hair like mine used to be and my mother had hair like mine became after age 72. I know my father was heterozygous for curl/straight and my mother homozygous for straight. My sisters both have straight hair.	Right	Iron deficiency anemia, Idiopathic thrombocytopenic purpura (ITP).Linked to liver disease	Colon polyps, Non-melanoma skin cancer, Lipoma	Hypertension, Atrial fibrillation, Hemorrhoids.A Fib during transplant surgery	Congenital heart defect.innocent heart murmur	Dental cavities, Temporomandibular joint (TMJ) disorder, Appendicitis, Diverticulosis, Chronic liver disease and cirrhosis	Graves' disease.Hives, Auto Immune Hepatitis	Acute kidney failure, Urinary tract infection (UTI)	Frozen shoulder, Rotator cuff tear, Achilles tendonitis, Trigger finger, Plantar fasciitis	Bell's palsy, Other peripheral neuropathy.PN linked to liver disease resolved after transplant	Deviated septum, Chronic sinusitis, Allergic rhinitis	Dandruff, Skin tags, Acne	Age-related macular degeneration, Age-related cataract, Astigmatism, Floaters, Age-related hearing loss, Tinnitus
hu3EA22E																				Plantar fasciitis, Scoliosis
hu4015BA
hu42B622																	Dental cavities, Gingivitis, Temporomandibular joint (TMJ) disorder, Canker sores (oral ulcers), Gastroesophageal reflux disease (GERD)			Scheuermann's kyphosis, Flatfeet, Postural kyphosis		Deviated septum, Chronic sinusitis, Chronic tonsillitis, Allergic rhinitis, Chronic bronchitis, Asthma	Alopecia areata, Hyperhidrosis (excessive sweating), Acne	Myopia (Nearsightedness), Astigmatism
hu45AE46														none	Wolff-Parkinson-White (WPW) Syndrome.bi-cuspid aortic valve	Congenital heart defect.none	Dental cavities, Temporomandibular joint (TMJ) disorder.none	Hypothyroidism	Urinary tract infection (UTI).none	Tennis elbow, Bone spurs, Plantar fasciitis, Scoliosis.none	none	none	Dandruff, Eczema.none	Myopia (Nearsightedness), Astigmatism, Floaters, Meniere's disease.none
hu4664CE																	Dental cavities, Canker sores (oral ulcers), Gastroesophageal reflux disease (GERD), Barrett's esophagus	High cholesterol (hypercholesterolemia), High triglycerides (hypertriglyceridemia)	Kidney stones	Plantar fasciitis		Deviated septum, Asthma	Hair loss (includes female and male pattern baldness)	Myopia (Nearsightedness)
hu48AC54	B +	5'4"	144	Experienced large weight change in the last year in response to medication.	Denium blue with radial pattern; yellow/green near pupil	same		brown	bronze		Free response boxes are awesome. :)	Right		Thyroid cancer				Hypothyroidism, Diabetes mellitus, type 1, Polycystic ovary syndrome (PCOS)		Rheumatoid arthritis	Migraine without aura		Dandruff, Acne	Hyperopia (Farsightedness), Dry eye syndrome
hu4A6650														liposaroma	Hypertension, Pulmonary embolism		Dental cavities, Appendicitis, Diverticulosis	Diabetes mellitus, type 2, High cholesterol (hypercholesterolemia), High triglycerides (hypertriglyceridemia)	Urinary tract infection (UTI), Benign prostatic hypertrophy (BPH)	Osteoarthritis, Spinal stenosis, Sciatica, Frozen shoulder.727.67 Nontraumatic rupture of achilles tendon		Chronic sinusitis		Floaters
hu4C20BC													Iron deficiency anemia				Dental cavities		Urinary tract infection (UTI)		Arnold-Chiari malformation			Myopia (Nearsightedness), Astigmatism
hu4D99B4															Hemorrhoids			High triglycerides (hypertriglyceridemia)					Dandruff, Acne	Myopia (Nearsightedness), Color blindness
hu4DFBAF
hu50B3F5	A +	5'11"	180		Blue with a ring of yellow around the pupil	same		brown	fine, curly			Right	Iron deficiency anemia				Canker sores (oral ulcers).Kidney Stones	Lactose intolerance	Kidney stones	Patellar Tendonitis		Chronic sinusitis
hu510364													Hemorrhagic stroke		Stroke					Foot fracture	Hemorrhagic stroke		Acne	Myopia (Nearsightedness), Astigmatism, Tinnitus
hu524B5B														Breast cancer	Atrial fibrillation, Varicose veins		Impacted tooth, Dental cavities, Canker sores (oral ulcers), Gallstones		Urinary tract infection (UTI)	Scoliosis	Migraine with aura		Rosacea	Myopia (Nearsightedness)
hu542A31
hu566AA7															Cardiac arrhythmia, Raynaud's phenomenon		Impacted tooth, Dental cavities, Canker sores (oral ulcers), Inguinal hernia, Irritable bowel syndrome (IBS)	High cholesterol (hypercholesterolemia), Alpha 1-antitrypsin deficiency, Gout	Kidney stones			Allergic rhinitis, Chronic bronchitis, Asthma	Hair loss (includes female and male pattern baldness)	Myopia (Nearsightedness), Astigmatism, Dry eye syndrome, Tinnitus
hu568455																	Dental cavities, Gingivitis, Canker sores (oral ulcers)		Kidney stones, Urinary tract infection (UTI)	Flatfeet			Dandruff, Skin tags, Hair loss (includes female and male pattern baldness), Acne	Myopia (Nearsightedness), Astigmatism
hu577152																infantile (double) hernia. my father also developed a hernia.	Inguinal hernia			I don't have it, but have you considered including TMJ and similar disorders?		Asthma.asthma until age ~16	Dandruff, Rosacea, Acne.My father had keloids.	Floaters
hu5962F5	O +	5'10"	168					brown				Right					Dental cavities, Inguinal hernia		Peyronie's disease	Tennis elbow, Plantar fasciitis			Hair loss (includes female and male pattern baldness)	Hyperopia (Farsightedness)
hu5A063B	A +	5'8''	122		aqua	same	my left eye pupil is slightly larger. my dad has light blue eyes and my mom has green eyes. my sister's eyes are blue on the outer iris and orange around the pupil. my pupils are always huge for no reason unless im looking directly into light. i can move my right eye independent of my left eye, when i'm really tired they do not move together and i see double. i'm nearsighted, so is my sister, but…		ash blonde (the color of wet sidewalk... that color that is neither blonde nor brown...aka grey but not from age)	i was born bald, when my hair grew in it was white, then it turned blonde, then golden blonde, then the weird not-blonde-not-brown color it is now (ash blonde??)		Right	Iron deficiency anemia		Raynaud's phenomenon		Impacted tooth, Dental cavities, Gingivitis, Canker sores (oral ulcers), Peptic ulcer (stomach or duodenum).Supernumerary tooth		Endometriosis	Tennis elbow.tendonitis - ankle/foot	Essential tremor, Migraine with aura, Migraine without aura	Allergic rhinitis	Dandruff, Eczema, Allergic contact dermatitis, Acne.pernio	Myopia (Nearsightedness)
hu5AE84D	AB +	5'2"	126	I'm ambidexterous - writing takes practice and I seldom got it with my left hand.	brown - they were much darker when I was younger	brown - they were much darker when I was younger	My eye color has faded drastically. They used to be very dark brown and are now almost "hazel".	brown	Brown.	I was blond as a child. --My hair has many different colors and textures.		Right			Atrial regurgitation		Dental cavities			Sciatica, Scoliosis	Migraine with aura	Asthma	Skin tags, Cafe au lait spots	Hyperopia (Farsightedness), Myopia (Nearsightedness), Astigmatism
hu5B2595																Marfan syndrome
hu5CF435															Hypertension, Hemorrhoids		Impacted tooth, Dental cavities, Gingivitis, Inguinal hernia, Hiatal hernia	High cholesterol (hypercholesterolemia)		Flatfeet		Allergic rhinitis, Asthma	Skin tags, Acne
hu5D24B4																	Dental cavities, Canker sores (oral ulcers)					Allergic rhinitis, Asthma	Hair loss (includes female and male pattern baldness), Acne	Floaters
hu5F0DCB	B +	5'4"	136		brown	brown		black	black			Right					Canker sores (oral ulcers)					Asthma	Vitiligo	Astigmatism
hu5FC91E															Raynaud's phenomenon		Dental cavities, Canker sores (oral ulcers), Irritable bowel syndrome (IBS)		Urinary tract infection (UTI), Ovarian cysts	Osteoarthritis	Migraine without aura		Allergic contact dermatitis	Hyperopia (Farsightedness)
hu61466C														Prostate cancer			Dental cavities						Skin tags, Hair loss (includes female and male pattern baldness)	Myopia (Nearsightedness), Astigmatism.Anterior Ischemic Optic Neuropathy
hu618103	O +	6'3"	170		blue	same		gray				Right		atypical nevus			Impacted tooth, Dental cavities, Canker sores (oral ulcers), Appendicitis	High cholesterol (hypercholesterolemia), High triglycerides (hypertriglyceridemia).Adult onset mitochondrial cytopathy - fatty acid oxidation disorder			Adult onset mitochondrial cytopathy - fatty acid oxidation disorder		Actinic Keratosis, atypical nevus	Myopia (Nearsightedness), Astigmatism, Tinnitus
hu6182D0															Hypertension		Gastroesophageal reflux disease (GERD)	Hypothyroidism	Kidney stones	Rotator cuff tear, Bunions		Deviated septum	Skin tags	Glaucoma, Age-related cataract, Astigmatism, Presbyopia
hu632082																	Dental cavities	Gout		Bunions		Deviated septum	Skin tags	Myopia (Nearsightedness), Astigmatism, Floaters, Tinnitus, Sensorineural hearing loss or congenital deafness
hu63A000																	Impacted tooth, Dental cavities, Canker sores (oral ulcers)						Eczema
hu646527	O -	5'4"	148	Am mixed dominant, so write and do small-muscle activities with my right hand and throw/kick/do large muscle activities with my left hand/side.	Blue with grey flecks	same		brown				Right					Dental cavities.Intussusception	High cholesterol (hypercholesterolemia)		Achilles tendonitis, Plantar fasciitis, Flatfeet		Asthma	Dandruff, Hair loss (includes female and male pattern baldness), Acne
hu66D0AA																	Dental cavities	Diabetes mellitus, type 1					Hair loss (includes female and male pattern baldness)	Myopia (Nearsightedness)
hu6A01AF																	Impacted tooth, Dental cavities, Gingivitis, Canker sores (oral ulcers)						Acne	Myopia (Nearsightedness), Astigmatism
hu6ABACE																				Rotator cuff tear
hu6C3F34	AB +	5'7"	168	Somewhat ambidextrous. I play all sports right-handed; can play racquetball with myself (right hand vs. left hand)	light brown	same	there is more green around the edges of the iris than when I was younger. My maternal grandfather had green eyes, mom has brown; my dad has blue	gray	gray and very dark brown	my hair was light brown (with reddish and blonde streaks) when I was younger		Left		Non-melanoma skin cancer, Lipoma, Uterine fibroids.adenomyosis	Hypertension, Hemorrhoids.heart murmur	Congenital heart defect.vaginal septum	Dental cavities, Gingivitis, Temporomandibular joint (TMJ) disorder, Gastroesophageal reflux disease (GERD), Peptic ulcer (stomach or duodenum)	Graves' disease, Hashimoto's thyroiditis, High cholesterol (hypercholesterolemia)	Fibrocystic breast disease, Endometriosis.vaginal septum	Rheumatoid arthritis, Rotator cuff tear	Migraine with aura, Migraine without aura		Pilonidal cyst, Allergic contact dermatitis, Keloids, Skin tags, Acne, Dermatographia.acral keratoses	Myopia (Nearsightedness), Astigmatism, Presbyopia, Dry eye syndrome, Tinnitus
hu6CC83D														Lipoma	Hemorrhoids		Canker sores (oral ulcers).Umbilical hernia		Urinary tract infection (UTI)	Frozen shoulder.Medial collateral ligament tear			Dandruff, Skin tags.Hives (from allergies)	Myopia (Nearsightedness)
hu6ED94A														Prostate cancer	Hypertension.Carotid artery dissection		Dental cavities, Canker sores (oral ulcers)			Tennis elbow, Osteoporosis	Cluster headaches		Dandruff, Skin tags	Myopia (Nearsightedness)
hu6EDC7E																		High cholesterol (hypercholesterolemia)	Endometriosis, Ovarian cysts, Female infertility	Scoliosis
hu70D651																								not diagnosed by glaucoma, but father is diagnosed - so I go for annual glaucoma tests
hu72B82C																				Sciatica, Plantar fasciitis, Osgood-Schlatter disease, Flatfeet	Migraine with aura.sinus headaches caused by changes in barometric pressure		Dandruff	Myopia (Nearsightedness), Astigmatism, Floaters
hu734BD6																			Urinary tract infection (UTI)		I have been hospitalized for an undiagnosed movement disorder.	Chronic tonsillitis	Dandruff	Dry eye syndrome, Floaters, Tinnitus
hu7379BC																	Impacted tooth, Dental cavities, Temporomandibular joint (TMJ) disorder		Uterine prolapse	Rotator cuff tear		Asthma	Acne	Myopia (Nearsightedness), Presbyopia
hu741459
hu7703EB																	Dental cavities, Gingivitis						Pilonidal cyst, Eczema, Hair loss (includes female and male pattern baldness), Dermatographia	Tinnitus
hu786B4C																	Canker sores (oral ulcers), Gastroesophageal reflux disease (GERD)				Migraine with aura			Tinnitus, Sensorineural hearing loss or congenital deafness.Sudden sensorineural hearing loss
hu79AB64																	Impacted tooth, Dental cavities, Canker sores (oral ulcers)			Flatfeet			Dandruff, Allergic contact dermatitis, Acne	Myopia (Nearsightedness), Astigmatism
hu7C1178															Varicose veins		Canker sores (oral ulcers), Gastroesophageal reflux disease (GERD), Appendicitis, Irritable bowel syndrome (IBS).Gluten sensitivity	Lactose intolerance					Dandruff, Allergic contact dermatitis, Skin tags, Acne	Astigmatism
hu7C3A81																	Dental cavities				Migraine with aura		Acne
hu802D92													Iron deficiency anemia		Hemorrhoids		Impacted tooth, Dental cavities, Temporomandibular joint (TMJ) disorder		Urinary tract infection (UTI), Ovarian cysts					Myopia (Nearsightedness), Astigmatism
hu80AD0F													Iron deficiency anemia				Dental cavities, Geographic tongue, Fissured tongue, Gastroesophageal reflux disease (GERD)			Bunions		Asthma	Acne	Myopia (Nearsightedness), Astigmatism
hu826751	AB +	6'2"	188		greyish blue	greyish blue		brown				Right					Canker sores (oral ulcers)				Recurrent sleep paralysis.sleep-paralysis was non-diagnosed but happened a few times when I was younger. I suspected caffeine intake might have been an instigating factorex		Alopecia areata, Acne.Alopecia was temporary	Tinnitus.tinnitus is non-diagnosed but I have ringing in my ears
hu82D4C3																	Impacted tooth, Dental cavities			Tennis elbow, Achilles tendonitis		Asthma	Acne	Myopia (Nearsightedness), Astigmatism
hu83BC6A
hu84082F																	Dental cavities, Gastroesophageal reflux disease (GERD), Appendicitis
hu8578CD														Colon polyps	Hypertension, Hemorrhoids		Dental cavities, Gingivitis, Canker sores (oral ulcers), Gastroesophageal reflux disease (GERD)	High cholesterol (hypercholesterolemia)		Plantar fasciitis	Bell's palsy	Asthma	Eczema	Myopia (Nearsightedness), Astigmatism, Presbyopia, Floaters
hu86597D															Hypertension		Dental cavities, Canker sores (oral ulcers), Appendicitis	High cholesterol (hypercholesterolemia)	Ovarian cysts	Osteoarthritis, Trigger finger	Essential tremor, Carpal tunnel syndrome		Allergic contact dermatitis, Rosacea, Skin tags.senile purpura
hu87BAAD													Iron deficiency anemia	Colon polyps, Non-melanoma skin cancer	Hypertension, Hemorrhoids		Dental cavities	Hypothyroidism	Urinary tract infection (UTI), Uterine prolapse	Osteoarthritis	Carpal tunnel syndrome		Allergic contact dermatitis	Myopia (Nearsightedness), Astigmatism, Sensorineural hearing loss or congenital deafness.sudden unilateral hearing loss age 70yo
hu87C6A9
hu88943B														Non-melanoma skin cancer	Hemorrhoids		Dental cavities			Plantar fasciitis	Essential tremor, Migraine with aura	Deviated septum	Dandruff, Hair loss (includes female and male pattern baldness), Acne	Hyperopia (Farsightedness), Myopia (Nearsightedness), Astigmatism
hu8A5FBF													Aplastic anemia (due to medication: only since I started taking 6-MP and later Aza)	Melanoma	Raynaud's phenomenon		Dental cavities, Gingivitis, Ulcerative colitis	High cholesterol (hypercholesterolemia)	Benign prostatic hypertrophy (BPH)	Frozen shoulder, Rotator cuff tear, Bunions, Flatfeet	Essential tremor	Deviated septum, Asthma	Eczema, Hair loss (includes female and male pattern baldness), Acne	Age-related macular degeneration, Age-related cataract, Presbyopia, Dry eye syndrome.note re. AMD above: dry AMD, bilateral, with multiple large drusen
hu8B2C08													Iron deficiency anemia		Premature atrial contraction		Gingivitis, Irritable bowel syndrome (IBS)	Hypothyroidism, Hashimoto's thyroiditis			Migraine without aura	Allergic rhinitis	Dandruff, Acne
hu8E6CC6	O +	5'3"	167		brown	brown	eyes were blue at birth. mom has hazel, dad has brown, sister has grey - her's were bright blue until about the age of 6	brown		blonde at birth		Right	none	none	none	none	Impacted tooth, Dental cavities, Temporomandibular joint (TMJ) disorder, Irritable bowel syndrome (IBS)	Lactose intolerance	Urinary tract infection (UTI)	had acute compartment syndrome which caused drop foot which has since been corrected	none	Chronic tonsillitis, Asthma	none	Astigmatism
hu904B18															Hypertension		Impacted tooth, Dental cavities, Canker sores (oral ulcers), Gastroesophageal reflux disease (GERD), Barrett's esophagus, Hiatal hernia, Diverticulosis	High cholesterol (hypercholesterolemia), High triglycerides (hypertriglyceridemia)	Benign prostatic hypertrophy (BPH)		Migraine with aura	Allergic rhinitis, Asthma	Dandruff, Allergic contact dermatitis, Hair loss (includes female and male pattern baldness), Acne	Myopia (Nearsightedness), Astigmatism, Presbyopia, Strabismus, Tinnitus
hu91BD69																		Lactose intolerance
hu925B56	O +	5'7"	142	My height is 5'6.66".	blue-green-grey; outer ring a darker, more defined blue than pic; more pronounced pigment spots, which are yellow/gold not brown	same	None of these eyes is a very close match.	gray	When last I saw it without dye, it was silver.	My hair was nearly gold until I was 5. It slowly darkened to medium-dark brunette with reddish-gold (more gold than reddish) highlights until I found my first grey hair on my 18th birthday. My family does not normally grey early, but I had undiagnosed and untreated Hashimoto's/hypothyroidism. Even with the early greys, I did not need to dye my hair until I was about 35.		Right	Iron deficiency anemia	Breast cancer	Hypotension		Impacted tooth, Dental cavities, Gingivitis.Slow bowel transit	Thyroid nodule(s), Hypothyroidism, Hashimoto's thyroiditis		Frozen shoulder, Plantar fasciitis	Restless legs syndrome, Migraine with aura	Asthma	Dandruff, Eczema, Allergic contact dermatitis, Psoriasis, Lichen planus, Acne	Myopia (Nearsightedness), Dry eye syndrome, Tinnitus
hu9385BA														Non-melanoma skin cancer.lymphangiomyoma			Canker sores (oral ulcers), Appendicitis	High cholesterol (hypercholesterolemia)		Osteoarthritis, Tennis elbow	insomnia	Chronic tonsillitis	Hair loss (includes female and male pattern baldness)	Myopia (Nearsightedness), Astigmatism, Floaters, Tinnitus
hu96A8CC																	Dental cavities, Canker sores (oral ulcers)	Lactose intolerance, High cholesterol (hypercholesterolemia), High triglycerides (hypertriglyceridemia)	Kidney stones, Urinary tract infection (UTI)			Chronic sinusitis, Chronic bronchitis	Psoriasis, Hair loss (includes female and male pattern baldness), Acne
hu97120C															Varicose veins, Hemorrhoids		Dental cavities, Canker sores (oral ulcers)	High cholesterol (hypercholesterolemia), High triglycerides (hypertriglyceridemia)				Asthma.sleep apnea	Acne	Hyperopia (Farsightedness), Astigmatism
hu973BAC																								near sighted
hu9D00EB														Non-melanoma skin cancer	Hypertension, Varicose veins, Hemorrhoids, Varicocele		Impacted tooth, Dental cavities, Gastroesophageal reflux disease (GERD)					Deviated septum	Skin tags, Hair loss (includes female and male pattern baldness).Squamos cell tumor (removed)	Myopia (Nearsightedness), Astigmatism
hu9D1F0E													Iron deficiency anemia	Colon polyps	Hypertension, Myocardial infarction (heart attack), Pulmonary embolism, Congestive heart failure, Varicose veins		Dental cavities, Gingivitis, Gastroesophageal reflux disease (GERD), Peptic ulcer (stomach or duodenum)	Thyroid nodule(s), High cholesterol (hypercholesterolemia)		Sciatica, Osteoporosis, Scoliosis	Other peripheral neuropathy	Emphysema, Chronic Obstructive Pulmonary Disease (COPD)		Glaucoma, Age-related cataract, Hyperopia (Farsightedness)
hu9D3638	A +	6'0"	170		brown	brown	always the same color, no disease or irregularity	brown	brown, graying	My hair used to much fairer, even blondish up to the age of 2 or so.		Right						High cholesterol (hypercholesterolemia)			Restless legs syndrome, Bell's palsy	Chronic tonsillitis, Allergic rhinitis	Dandruff, Hair loss (includes female and male pattern baldness), Hyperhidrosis (excessive sweating), Acne	Myopia (Nearsightedness), Astigmatism
hu9E6329	Don't know	5'3"	130	I did not know my blood type (A) until getting my WGS data.	brown	same		brown	dark brown			Right		Lipoma			Dental cavities, Irritable bowel syndrome (IBS)		Urinary tract infection (UTI)		Migraine with aura		Acne	Tinnitus
hu9EB83B																	Dental cavities	Lactose intolerance	Urinary tract infection (UTI)					Myopia (Nearsightedness)
huA06085													Iron deficiency anemia		Raynaud's phenomenon, Hemorrhoids		Impacted tooth, Dental cavities, Canker sores (oral ulcers)		Urinary tract infection (UTI), Ovarian cysts	Tennis elbow	Migraine with aura	Deviated septum	Dandruff	Astigmatism
huA06676																	Dental cavities, Canker sores (oral ulcers), Irritable bowel syndrome (IBS)	Lactose intolerance				Deviated septum, Chronic sinusitis, Allergic rhinitis, Asthma	Eczema, Allergic contact dermatitis, Hair loss (includes female and male pattern baldness)	Astigmatism
huA27736															Hypertension, Atrial fibrillation, Hemorrhoids		Impacted tooth, Dental cavities, Irritable bowel syndrome (IBS)	Lactose intolerance, High triglycerides (hypertriglyceridemia)	Kidney stones	Spinal stenosis, Sciatica		Deviated septum	Hyperhidrosis (excessive sweating)	Myopia (Nearsightedness), Astigmatism
huA3A02C															Cardiac arrhythmia.pre hypertensive	Alopecia Universalis	Dental cavities	High cholesterol (hypercholesterolemia)			Migraine without aura	Asthma	Hair loss (includes female and male pattern baldness), Alopecia areata, Cafe au lait spots	Myopia (Nearsightedness), Astigmatism
huA3BBD3																	Impacted tooth, Dental cavities
huA3E77C															Hemorrhoids, Varicocele		Canker sores (oral ulcers)				Migraine without aura	Chronic sinusitis, Asthma	Dandruff, Eczema, Acne
huA44E91																	Dental cavities, Canker sores (oral ulcers)					Asthma
huA5B645	A -	5'10"	145		blue-grey with green varigation	same	My eyes change color from pale blue-gray to rich ocean blue to full green depending on ... clothes? emotional state? energy level? I can't say for sure.	brown	Dark brown	I was born with black hair which turned blond until I was 3 years old, when it became light brown which turned darker over the next 10 years. This pattern holds true with my 5 siblings (black -> blond -> brown). The younger three siblings kept their blond hair to various degrees, with the youngest remaining the blondest. All have dirty-blond or brown hair today as adults.		Right			Aortic Valve Regurgitation		Dental cavities, Canker sores (oral ulcers)	Diabetes mellitus, type 1, Lactose intolerance, High cholesterol (hypercholesterolemia)			Aura without migrane. The symptoms are the same as the aura in "Migrane with aura" but I never get the migrane.		Acne	Myopia (Nearsightedness).I experience aural headaches (scintillations lasting about 20-30 minutes without any pain - these are sometimes precursors to migrane headaches in other people, but I have never had a migrane.)
huA5BEB9													Iron deficiency anemia	Melanoma, Non-melanoma skin cancer	Aortic aneurysm, Varicose veins, Hemorrhoids		Dental cavities, Gingivitis	Chronic Fatigue Syndrome	Urinary tract infection (UTI)	Osteoarthritis, Frozen shoulder, Plantar fasciitis	none	Allergic rhinitis	Dandruff, Allergic contact dermatitis.keratoses	Retinal detachment, Hyperopia (Farsightedness), Myopia (Nearsightedness), Astigmatism, Floaters.idiopathic optic nerve damage
huA720D3	B +	5'10"	162		green to brown	green to brown		brown	medium brown			Right			Hypertension, Hemorrhoids		Dental cavities, Diverticulosis	High cholesterol (hypercholesterolemia)	Kidney stones					Astigmatism
huA7E205																	Dental cavities
huABB4CD																	Impacted tooth, Dental cavities, Gingivitis					Asthma	Hair loss (includes female and male pattern baldness)	Astigmatism.Minor vitrial detachment
huAC827A	O +	5'8"	165		hazel with ring	same	My eyes were blue at birth.	brown		I was blond when I was little.		Right		Thyroid cancer	Hemorrhoids		Dental cavities, Gingivitis, Temporomandibular joint (TMJ) disorder, Canker sores (oral ulcers), Gastroesophageal reflux disease (GERD), Hiatal hernia	Thyroid nodule(s), High cholesterol (hypercholesterolemia), High triglycerides (hypertriglyceridemia)	Secondary hypogonadism	Osteoarthritis, Flatfeet, Scoliosis.Pectus excavatum		Chronic sinusitis, Chronic tonsillitis	Tinnea	Myopia (Nearsightedness), Astigmatism, Floaters
huAC887E													Iron deficiency anemia				Impacted tooth, Dental cavities, Gingivitis					Allergic rhinitis	Pilonidal cyst, Dandruff, Acne	Myopia (Nearsightedness), Astigmatism
huAD719C																	Dental cavities, Appendicitis					Allergic rhinitis, Asthma
huADA07D	A +	5'3"	160		Brown or "Chocolate"	same		brown				Right		Family History or Cancer	Hypertension		Dental cavities	High cholesterol (hypercholesterolemia)	Spermatocele
huAF3415														Colon polyps	Mitral valve prolapse		Dental cavities, Celiac disease	Diabetes mellitus, type 1.Celiac		Frozen shoulder			Acne
huAF3C63	O +	5'7"	138	In case this is useful:- I was diagnosed with endometriosis when my daughter was born via c-section in Sept 2005. ObGyn removed what she could and reported no signs or endometriosis when my son was born in April 2008 via c-section. Both of my kids were breech babies.- I am the only one of 4 siblings not using glasses. My 3 siblings had had some eye surgery and wore glasses by the time they were 5…	brown	same	some blue eyed people in my dad's family (dad's only sister, from example)	black	black	darker black than my siblings		Left	Iron deficiency anemia.never had to take medication for anemia but haven't been able to donate blood because of that				Dental cavities	I am a carrier for Alpha 1-antitrypsin deficiency, as you can see from my gonme info	Endometriosis	Plantar fasciitis		Asthma.Alpha-1 carrier (genotype MZ)	Tinea versicolor	Astigmatism
huB10361	B -	5'4"	85.8		hazel	hazel	yes- my eyes have a rusty color surrounding the iris that was not there before- I also have had lesions for two years, kerataconus, Ehlers-Danlos, and am losing my eyesight.	brown	brown with red highlights and gray			naturally left-handed- forced to write with rt. but am ambidextrous now	chronic hypokalemia, chronic metabolic acidosis, elevated ACE		Atrial fibrillation, Cardiac arrhythmia, Raynaud's phenomenon.Postural Orthostatic tachycardia syndrome with autonomic dysfunction	Ehlers-Danlos syndrome, Marfan syndrome.EDS with Marfans overlaps	Impacted tooth, Dental cavities, Gingivitis, Temporomandibular joint (TMJ) disorder, Canker sores (oral ulcers), Gastroesophageal reflux disease (GERD).bleeding duodenal ulcer, antral gastritis with erythema	Polycystic ovary syndrome (PCOS), High cholesterol (hypercholesterolemia).lupus, low IgM (25) with abnormal response to vaccine titers, low IgG subclass 3, low C3-C4, metabolic acidosis, high LDL, homocysteine, elevated ACE at times, sometimes pos. ANA	Urinary tract infection (UTI), Fibrocystic breast disease, Ovarian cysts.neurogenic bladder, vulva mass, hemoperitoneum, tipped uterus, interstitial cystitis	Lupus, Spinal stenosis, Sciatica, Rotator cuff tear, Tennis elbow, Plantar fasciitis, Fibromyalgia, Osteoporosis, Flatfeet, Postural kyphosis, Scoliosis.endplate sclerosis, bulge osteophyte complex, cranial instability/cervical hypermobility, stenosis, spondylosis, reversal of cervical lordosis, degenerative disc disease, multiple nerve root diverticula bilaterally throughout cervical, thoracic, …	Cluster headaches, Chronic tension headaches (15+ days per month, at least 6 months), Multiple sclerosis (MS), Migraine with aura, Migraine without aura, Arnold-Chiari malformation, Carpal tunnel syndrome.possible CIDP or other demyelinating disease, (CSF protein 380), history of positive Beta 2 Transferrin, multiple nerve root diverticula throughout spine, cervical issues (osteophyte/endplate sc…	Chronic sinusitis, Chronic tonsillitis, Chronic bronchitis, Asthma.CSF leak spontaneous (cranial), hypertrophic tonsils, possible tracheomalacia	Dandruff, Dermatographia.malar rash, spontaneous bruising/rash, edema, vitiligo, anhidrosis, apthous ulcers, thrush	Hyperopia (Farsightedness), Myopia (Nearsightedness), Astigmatism, Strabismus, Floaters, Congenital nystagmus, Tinnitus, Sensorineural hearing loss or congenital deafness.aniscoria, double vision, pseudotumor cerebri
huB1488D	Don't know	5'3"	120	While I typically write with my right hand, I do occasionally write left-handed and do most everything else left-handed.	blue	blue			reddish brown but now graying	I was born with blonde hair. It took on both a darker and more reddish hue at about age 13-14. My hair began turning gray at age 23.	It would have been nice to have a hair color reference photo set similar to the one used in the eye color section of the survey. I believe Manfred Kayser's group (Walsh et al.) had published one with their HIrisPlex. Also in future iterations you might consider exploring apps that allow smartphones to serve as reflectometers so you could get quantifiable data for the pigmentation analyses.	Right					Dental cavities	I was never diagnosed with lactose intolerance, but I am lactose intolerent			Migraine with aura	Chronic sinusitis, Chronic tonsillitis, Allergic rhinitis	Acne.polymorphic light eruption	Myopia (Nearsightedness), Astigmatism
huB4E868	O -	5'11''	160		brown	brown	My eyes are pretty much all brown and appear to have been the same color since I was a child. There is no history of eye disease in my family. My mother has brown eyes and my father has blue eyes.	brown	golden brown that in some light can appear reddish	My hair was darker when I was born. It became lighter and then in my 30s began to get darker again.		Right			intermittent petechiae on lower legs				Urinary tract infection (UTI).vulvar vestibulitis	Scoliosis	Tourette's syndrome (mild)		Acne
huB7EEC5	O -	5'3"	101		Blue with ring	Blue with ring		blonde				Right		Cervical Dysplasia (stage 0/in situ)			Dental cavities, Canker sores (oral ulcers).Ischemic colitis (1 incident)		Urinary tract infection (UTI)	Chondromalacia patella (CMP)	Migraine with aura	Chronic sinusitis	Acne
huB98011														hypothyroidism			Gingivitis, Canker sores (oral ulcers)	Hypothyroidism					Acne	Myopia (Nearsightedness)
huBB058E																	Dental cavities, Peptic ulcer (stomach or duodenum).Starting Nov2013 changed from constipation all my life to having soft stool the most recent past 6 months.		Not diagnosed, but I suspect I've had kidney stones due to the painful experience passing them in urine. My father has had many kidney stones after he turned 50 years old.	Carpal tunnel syndrome which I had a surgery on the inside of my right wrist to remove the "bump". My wrist is now fine, and I can play tennis. The original carpal tunnel syndrome injury was the direct result of a very intense badminton game.
huBFC13E																							Acne
huBFE0A8															Mitral valve prolapse, Hemorrhoids		Dental cavities, Appendicitis	High cholesterol (hypercholesterolemia), High triglycerides (hypertriglyceridemia)				Deviated septum	Eczema, Acne
huC1F1FB															Premature ventricular contractions		Canker sores (oral ulcers), Gastroesophageal reflux disease (GERD), Hiatal hernia		Urinary tract infection (UTI), Ovarian cysts	Scoliosis.Osteochondroma		Nasal polyps	Acne	Hyperopia (Farsightedness)
huC39FB3																	Dental cavities
huC4150B																	Dental cavities		Urinary tract infection (UTI)
huC678E8	O +	6'0"	255		brue	brue	I use lumigan eye drops	brown	brown and grey			Right			Hypertension		Dental cavities	Thyroid nodule(s), High cholesterol (hypercholesterolemia)	Kidney stones	Plantar fasciitis	Recurrent sleep paralysis, Cluster headaches		Hair loss (includes female and male pattern baldness), Acne	Glaucoma, Myopia (Nearsightedness).NAION
huCBDC6D	A +	5'7"	164		Blue	Blue		blonde	Blonde		Only blonde/blue-eyed child of a blue-eyed/red-haired male and brunette/blue-eyed mother.--Siblings all dark haired, brown haired.--At 67, blonde hair thinning but still blonde.-	Right			Hypertension, Hemorrhoids	undescended testicle at birth	Dental cavities, Gastroesophageal reflux disease (GERD), Appendicitis, Hiatal hernia	Gilbert syndrome				Allergic rhinitis	Dandruff, Allergic contact dermatitis, Keloids, Hair loss (includes female and male pattern baldness), Acne	Myopia (Nearsightedness), Astigmatism, Floaters
huCBEE5B	O +	6'0''	173		dark brown	same	Eye size is slightly asymmetric. Had above average visual acuity for most of my life in both eyes. Last eye exam placed me at 20/20.	brown	Dark Brown	27 years of age with thinning hair. Hair used to appear darker, but I think it is a function of hair shaft thickness. Beard hair is currently darker than head hair, with an occasional deep crimson beard hair when seen in bright light.		Right		Lipoma			Dental cavities, Gingivitis, Canker sores (oral ulcers), Appendicitis				Bell's palsy	Asthma	Hair loss (includes female and male pattern baldness)
huCCF18D																					I carry a rare genetic mutation on the prion protein gene (PRNP) that is associated with familial prion disease.		Keloids	Floaters
huCED936	A -	5'9"	170		Hazel	Same	Great eyesight till late 40. Sometimes people say my eyes change color.	brown	Dark brown	Not bald at all but but one uncle is, the other died of cancer but had all his hair at 60	You guys are great	Right		Colon cancer, Colon polyps, Non-melanoma skin cancer			Dental cavities, Canker sores (oral ulcers)			Spinal stenosis		Allergic rhinitis	Skin tags	Myopia (Nearsightedness), Floaters, Age-related hearing loss, Tinnitus
huCFA537																	Dental cavities			Rheumatoid arthritis			Skin tags, Hair loss (includes female and male pattern baldness)
huD09050	O +	5'11"	149		very light blue	very light blue	very light blue	gray	gray (white and dark mix)	Blond until I hit puberty, then it turned a light brown. I went gray in my forties.	Light coloring generally - skin, hair, eyes.	Right		Non-melanoma skin cancer		Infantile pyloric stenosis.I carry the ploydactyly trait (father4 ans son both have it) but I don't express it	Dental cavities, Inguinal hernia.pyloric stenosis	psoriasis, psoriatric inflammatory arthritis		Tennis elbow, Achilles tendonitis, Bunions, Plantar fasciitis.Non-rheumatoid inflammatory arthiritis - possibly psoriatric		Asthma	Dandruff, Psoriasis, Acne.Grover's Disease, recurring chalazians	Early cataract (not age-related, not traumatic, probably genetic), torn retina, severe motion sickness susceptibility, labyrinthitis
huD2B804																	Dental cavities, Canker sores (oral ulcers)						Dandruff, Acne	Myopia (Nearsightedness), Astigmatism
huD2F73D	B +	5'7"	137		blue-green	same		blonde	dirty blond			Right			Raynaud's phenomenon		Canker sores (oral ulcers)	Gilbert syndrome	Benign prostatic hypertrophy (BPH)	Spinal stenosis		Allergic rhinitis
huD44B2B
huD58ABC													Iron deficiency anemia				Impacted tooth, Dental cavities, Gingivitis, Canker sores (oral ulcers), Irritable bowel syndrome (IBS)	Lactose intolerance	Urinary tract infection (UTI)			Allergic rhinitis	Acne	Hyperopia (Farsightedness), Astigmatism
huD649F1	Don't know	5'5"	162	I'm not sure about my blood type, only know that it's a very common type.	Hazel	Hazel	My eye color now is the same as my eye color at birth. Hazel eyes run in my family for some (not all) family members. --	blonde	Medium blond with red highlights. As a child 'strawberry blond.'	I was a 'towhead' blonde - nearly white blond as a young child. Then settled to strawberry blond. That's continued, now mixed with gray. --My hair is naturally straight.	I had cataract surgery in both eyes a year ago summer, in both eyes, for congenital cataracts. My mother and my older sister both had cataract surgery, both for congenital cataracts.--My father had "20:200" vision in that he could see perfectly at 200 feet what a person with 20:20 could see at 20 feet. 'Bird's eye vision.'	Right	Iron deficiency anemia				Dental cavities, Gingivitis, Temporomandibular joint (TMJ) disorder	Hemochromatosis marker		Osteoarthritis, Bunions, Fibromyalgia, Scheuermann's kyphosis, Osteoporosis, Postural kyphosis, Scoliosis	Carpal tunnel syndrome	Chronic bronchitis, Asthma.Tonsils removed	Allergic contact dermatitis, Rosacea, Hyperhidrosis (excessive sweating), Acne	Infantile, juvenile, and presenile cataract, Myopia (Nearsightedness), Astigmatism.congenital cataracts
huD65E44
huD76A20	Don't know	5'4"			Green with Blue	Green with Blue		brown	Dark brown			Right	Iron deficiency anemia				Canker sores (oral ulcers)				Trigeminal neuralgia	Allergic rhinitis		Myopia (Nearsightedness), Astigmatism, Dry eye syndrome
huD7960A	O +	5'8"	165	strong tendency to gain weight -- have been 245 lbs previously. Severe lifestyle changes bring me down to 165 lbs.	dark green, with thin brown core	same	My three sisters have blue eyes like my father. I have eyes that match my mother's, a type of hazel which is dark green with a thin brown core. At birth I had blue eyes.	brown	Dark Brown.	My hair is wilder and more difficult to control than other people's -- neither curly nor straight, and with more inconsistent behavior.		Right		Lipoma.hypokalemic periodic paralysis	Hypertension, Mitral valve prolapse, Premature ventricular contractions, Cardiac arrhythmia, Raynaud's phenomenon	Ehlers-Danlos syndrome	Impacted tooth, Dental cavities, Temporomandibular joint (TMJ) disorder, Canker sores (oral ulcers), Gastroesophageal reflux disease (GERD), Inguinal hernia, Hiatal hernia	Diabetes mellitus, type 2	Benign prostatic hypertrophy (BPH)	Chondromalacia patella (CMP), Achilles tendonitis, Postural kyphosis	Muscular dystrophy.hypokalemic periodic paralysis (type of muscular dystrophy)s	Deviated septum, Chronic sinusitis, Chronic tonsillitis, Allergic rhinitis	Dandruff, Allergic contact dermatitis, Skin tags, Hair loss (includes female and male pattern baldness), Acne	Myopia (Nearsightedness), Astigmatism, Presbyopia, Strabismus, Floaters, Congenital nystagmus, Tinnitus
huD889CC														Colon polyps, Non-melanoma skin cancer, Prostate cancer	Mitral valve prolapse, Atrial fibrillation, Cardiac arrhythmia, Stroke, Hemorrhoids	Congenital heart defect	Dental cavities, Canker sores (oral ulcers)	Lactose intolerance, Hemochromatosis	Urinary tract infection (UTI)	Osteoarthritis, Spinal stenosis, Osteoporosis, Scoliosis	Carpal tunnel syndrome, Other peripheral neuropathy		Dandruff, Eczema, Psoriasis, Skin tags, Acne, Cafe au lait spots	Age-related cataract, Myopia (Nearsightedness)
huDAA62E	A -	5'5"			blue-green, slight brownish ring near pupil	same	My eyes seem to vacillate between bluish and greenish. Generally they err on the blue side.	brown	Light brown, or a very dark blonde	I was born with red hair, it's been light brown since then.--My hair also has two natural red highlights that grow at my temples.		Left					Impacted tooth, Canker sores (oral ulcers)		Ovarian cysts				Acne	Hyperopia (Farsightedness), Astigmatism
huDBC928																	Dental cavities, Gastroesophageal reflux disease (GERD)
huDCF4FA	Don't know	5'11"	165		hazel	hazel		brown				Right					Dental cavities						Acne	Myopia (Nearsightedness), Floaters
huDF3421																	Dental cavities, Gingivitis, Canker sores (oral ulcers)	Lactose intolerance, High cholesterol (hypercholesterolemia)	Urinary tract infection (UTI)			Deviated septum	Pilonidal cyst, Dandruff, Allergic contact dermatitis, Acne
huE2D0CA																	Dental cavities, Gingivitis					Asthma	Eczema, Rosacea
huE2EAB7
huE3654F															Hemorrhoids		Dental cavities, Peptic ulcer (stomach or duodenum)		Urinary tract infection (UTI)	Rotator cuff tear	Migraine with aura	Vocal Cord Disfunction	Dandruff, Skin tags	Astigmatism, Floaters
huE7765D
huE9B080	A +	5'11"	319		hazel with ring	same		brown	brown with small amounts of auburn & grey	I have noticeable amount of auburn / strawberry blonde in beard and eyebrows	I liked the eye pictures for reference. You should do hair color too. Also should have body silhouettes to pick closest match.	Right	low B12, low vitamin D			Congenital clubfoot (equinovarus).knock knees	Dental cavities, Irritable bowel syndrome (IBS)	Thyroid nodule(s).low testosterone	Kidney stones	Plantar fasciitis	Restless legs syndrome, Migraine with aura.obstructive sleep apnea	Deviated septum	Acne	Myopia (Nearsightedness), Astigmatism
huE9E383	Don't know	5'10"	146		hazel	same		brown				Right					Dental cavities, Gingivitis			LGMD	Muscular dystrophy			Presbyopia
huEA2AF0	O +	6'2"	220					brown				Right					Dental cavities			Bone spurs, Bunions, Flatfeet			Allergic contact dermatitis	Floaters
huEAE6C8	Don't know	5'5"	183	I write with my right, but kick with my left, and if I were to snowboard I would be goofy footed.	Grey/blue ring with black and white lines radiating through blue iris with a small amt of yellowish around the pupil		Very light sensitive.		Blonde as child, darkened through childhood to brownish greyish, silver grey hairs appeared in early teens, an occasional red hair.	Very coarse hair that collects a film (no product). Apparently smells strongly "like hair" and it resists dye.		Right			Hemorrhoids		Dental cavities, Canker sores (oral ulcers).Fibromyalgia associated GI problems, as a teen had a lot of acid reflux, definitely no IBD- just had a colonoscopy	Hashimoto's thyroiditis, Polycystic ovary syndrome (PCOS)	Ovarian cysts.I identify as asexual	Fibromyalgia	Fibromyalgia	Allergic rhinitis	Allergic contact dermatitis.not "diagnosed" with, but have had skin tags, excessive sweating, acne, and cafe au lait spots	Myopia (Nearsightedness), Astigmatism.I used to get chelazians? frequently
huECDD23																	Impacted tooth, Dental cavities		Urinary tract infection (UTI)			Asthma		Myopia (Nearsightedness), Astigmatism
huF06AD0																	Impacted tooth, Dental cavities			Osgood-Schlatter disease	Restless legs syndrome, Cluster headaches, Carpal tunnel syndrome	Chronic sinusitis		Myopia (Nearsightedness), Astigmatism
huF080F9																	Impacted tooth, Dental cavities			Tennis elbow, Trigger finger		Asthma	Dandruff, Acne.For my answers above, if by "diagnosed", you mean "have had" --- don't really know of anyone going to a doctor to be "diagnosed" with dandruff!
huF160AA	Don't know	5'5"	220		hazel	hazel		brown	brown			Right			Hypertension, Hemorrhoids		Impacted tooth, Dental cavities, Temporomandibular joint (TMJ) disorder, Gallstones	Lactose intolerance, High cholesterol (hypercholesterolemia), High triglycerides (hypertriglyceridemia)	Kidney stones, Urinary tract infection (UTI), Benign prostatic hypertrophy (BPH)	Flatfeet	Cluster headaches, Chronic tension headaches (15+ days per month, at least 6 months), Migraine without aura	Chronic sinusitis	Pilonidal cyst, Dandruff, Keloids, Skin tags, Acne	Myopia (Nearsightedness), Astigmatism, Presbyopia, Dry eye syndrome, Floaters
huF45021	O +	5'9"	130					brown				Right			Cardiac arrhythmia		Dental cavities					Deviated septum
huF4A676																	Dental cavities, Geographic tongue	High cholesterol (hypercholesterolemia)				Chronic tonsillitis	Dandruff	Myopia (Nearsightedness), Astigmatism
huF5F075																	Dental cavities, Gingivitis			Rotator cuff tear, Tennis elbow, Plantar fasciitis			Skin tags, Acne	Myopia (Nearsightedness)
huF7E042	A -	5'9"	150		hazel	hazel		brown				Right		Non-melanoma skin cancer			Dental cavities.collagenous colitis		Benign prostatic hypertrophy (BPH)	Plantar fasciitis.Osteopenia			Hair loss (includes female and male pattern baldness), Acne	Hyperopia (Farsightedness), Myopia (Nearsightedness), Age-related hearing loss
huF83462	B +	5'7"	175		hazel	hazel		gray	gray	grayish blonde		Left					Dental cavities, Appendicitis		Fibrocystic breast disease	Osteoarthritis, Frozen shoulder	Parkinson's disease, Bell's palsy	Chronic tonsillitis	Skin tags	Age-related cataract, Astigmatism, Tinnitus
huFAC582													Iron deficiency anemia			Syndactyly (webbing of digits)							Dandruff
huFE1569
huFF6AB4	O +	6'3"	145		hazel mostly green today, blue some days	same	My eye color changes from green to blue over the course of a month. The blue can be an icy clear blue with very few flecks. The green can be smooth moss color (like today) or flecked with amber. Others have commented on the way my eye color changes, so I believe it is somewhat unusual.	blonde	naturally, it would be "dirty blonde" with white/grey patches around the face	As a child my hair was very light blonde, but settled into a "dirty blonde" - lighter than brown, but darker than a natural blonde. It has always sunbleached easily. Now, of course, it has become very light grey - almost white - around my face.	The full page eye images at Google is no longer working. The distinction between the top 3 rows of examples is very hard to see, leaving much uncertainty in my answer. And I see no examples with clear moss green.--Have you considered having participants submit a photo of their eyes so you could draw the more subtle distinctions needed? Closeup selfies could maintain confidentiality while giving y…	Right	Iron deficiency anemia	Uterine fibroids.hypertrophic scarring	Hemorrhoids	Dupuytren contracture			uterine fibroids	Bone spurs				Presbyopia
