# Supplementary material for: The whole genome sequences and experimentally phased haplotypes of over 100 personal genomes
Source: Gigascience. 2016 Oct 11;5:42. doi: 10.1186/s13742-016-0148-z (PMC5057367; doi:10.1186/s13742-016-0148-z)
Supplement: Additional file 4: — SNP call overlap between standard and LFR libraries. (XLSX 11 kb) [file 13742_2016_148_MOESM4_ESM.xlsx]

## Sheet: Sheet1
Additional file 4. SNP call overlap between standard and LFR libraries
HuID	Std ASM	LFR ASM	Std count	LFR count	Std LFR shared count	Min count	Ratio shared
hu03E3D2	GS000037753-ASM	GS000037847-ASM	3358168	3078807	2998554	3078807	0.973934
hu03E3D2	GS000037753-ASM	GS000038659-ASM	3358168	3021910	2950653	3021910	0.97642
hu03E3D2	GS000037753-ASM	GS000040375-ASM	3358168	3153983	3073943	3153983	0.974623
hu03E3D2	GS000037753-ASM	GS000040692-ASM	3358168	3134961	3060388	3134961	0.976212
hu0486D6	GS000037752-ASM	GS000037846-ASM	3363833	3172467	3080612	3172467	0.971046
hu0486D6	GS000037752-ASM	GS000038948-ASM	3363833	2265526	2189910	2265526	0.966623
hu0486D6	GS000037752-ASM	GS000040374-ASM	3363833	3140351	3056448	3140351	0.973282
hu0486D6	GS000037752-ASM	GS000040691-ASM	3363833	3131039	3051430	3131039	0.974574
hu085B6D	GS000037750-ASM	GS000037748-ASM	3357904	3131155	3042847	3131155	0.971797
hu085B6D	GS000037750-ASM	GS000040372-ASM	3357904	3081204	3007182	3081204	0.975976
hu085B6D	GS000037750-ASM	GS000040398-ASM	3357904	2079859	2007241	2079859	0.965085
hu085B6D	GS000037750-ASM	GS000040399-ASM	3357904	2068566	1995679	2068566	0.964764
hu085B6D	GS000037750-ASM	GS000040400-ASM	3357904	1870951	1801622	1870951	0.962945
hu085B6D	GS000037750-ASM	GS000040401-ASM	3357904	1931177	1852303	1931177	0.959158
hu085B6D	GS000037750-ASM	GS000040689-ASM	3357904	3120811	3050025	3120811	0.977318
hu24A473	GS000037755-ASM	GS000037813-ASM	3357355	3132723	3042892	3132723	0.971325
hu24A473	GS000037755-ASM	GS000038657-ASM	3357355	2482922	2423018	2482922	0.975874
hu24A473	GS000037755-ASM	GS000040395-ASM	3357355	3165612	3084961	3165612	0.974523
hu24A473	GS000037755-ASM	GS000040694-ASM	3357355	3055936	2984173	3055936	0.976517
hu6A01AF	GS000037756-ASM	GS000037814-ASM	3331767	3114138	3019160	3114138	0.969501
hu6A01AF	GS000037756-ASM	GS000038921-ASM	3331767	2927496	2850870	2927496	0.973825
hu6A01AF	GS000037756-ASM	GS000040396-ASM	3331767	3100451	3014086	3100451	0.972144
hu6A01AF	GS000037756-ASM	GS000040402-ASM	3331767	1793476	1678301	1793476	0.935781
hu6A01AF	GS000037756-ASM	GS000040403-ASM	3331767	1561691	1423785	1561691	0.911694
hu6A01AF	GS000037756-ASM	GS000040427-ASM	3331767	1842312	1739424	1842312	0.944153
hu6A01AF	GS000037756-ASM	GS000040428-ASM	3331767	1978114	1835700	1978114	0.928005
hu6A01AF	GS000037756-ASM	GS000040695-ASM	3331767	3126752	3045171	3126752	0.973909
huC1F1FB	GS000037754-ASM	GS000037848-ASM	4058730	3221506	3138862	3221506	0.974346
huC1F1FB	GS000037754-ASM	GS000038658-ASM	4058730	1918181	1740903	1918181	0.90758
huC1F1FB	GS000037754-ASM	GS000040376-ASM	4058730	3734674	3644006	3734674	0.975723
huC1F1FB	GS000037754-ASM	GS000040693-ASM	4058730	3805994	3717025	3805994	0.976624
huD2B804	GS000037751-ASM	GS000037749-ASM	3335813	3032169	2942425	3032169	0.970403
huD2B804	GS000037751-ASM	GS000038649-ASM	3335813	1617483	1507396	1617483	0.931939
huD2B804	GS000037751-ASM	GS000040373-ASM	3335813	3169292	3083102	3169292	0.972805
huD2B804	GS000037751-ASM	GS000040690-ASM	3335813	3189550	3106285	3189550	0.973894
*For STD libraries variants were required to have a PASS in the "varFilter" field. LFR libraries were required to have a PASS in the "varFilter" field, 6 or higher in the "wellCount" field, and “SharedWellCount” field was required to be less than or equal to 0.25 X (“MinExclusiveWellCountInThisLocus” + “SharedWellCount”).
Explanation of table headers
column	field name	explanation
1	HuID	PGP sample ID
2	Std ASM	ASM ID for Std library
3	LFR ASM	ASM ID for LFR library
4	Std count	Number of SNPs called in Std ASM
5	LFR count	Number of SNPs called in LFR ASM
6	Std LFR shared count	Number of SNPs called by both LFR and Std
7	Min count	The lower of the number of SNPs called between LFR and Std ASMs
8	Ratio shared	The number of shared SNPs divided by the min count
