# Supplementary material for: The whole genome sequences and experimentally phased haplotypes of over 100 personal genomes
Source: Gigascience. 2016 Oct 11;5:42. doi: 10.1186/s13742-016-0148-z (PMC5057367; doi:10.1186/s13742-016-0148-z)
Supplement: Additional file 5: — Count of overlapping blocks, length, and SNPs for each pairwise haplotype comparison between replicates. (XLSX 22 kb) [file 13742_2016_148_MOESM5_ESM.xlsx]

## Sheet: Sheet4
Additional file 5. Count of overlapping blocks, length, and SNPs for each pairwise haplotype comparison between replicates.
replicate ASM1	replicate ASM2	total overlapping blocks			blocks with no discordance			blocks with short switches			blocks with single short switch		blocks with long switches			blocks with single long switch		ratios
		count of blocks	total length	count of overlapping phased heterozygous snps	count of blocks	total length	count of overlapping phased heterozygous snps	count of blocks	total length	total count of short switches	count of blocks	total length	count of blocks	total length	total count of long switches	count of blocks	total length	ratio of block counts with no discordance	ratio of length with no discordance	ratio of block counts with short switches	ratio of length with short switches	ratio of block counts with single short switch	ratio of length with single short switch	ratio of block counts with long switches	ratio of length with long switches	ratio of block counts with single long switch	ratio of length with single long switch	total count of short switches over total snp compared	total count of long switches over total snp compared
GS000040376-ASM	GS000040693-ASM	6792	2379508415	2280909	5108	1562337184	1472731	1205	488060626	2144	778	319426920	786	517486892	1263	567	367750174	0.752061	0.65658	0.177415	0.20511	0.114547	0.134241	0.115724	0.217476	0.083481	0.154549	0.00094	0.000554
GS000037848-ASM	GS000040693-ASM	5640	2355811844	1846322	4443	1600497968	1224812	727	382933281	1388	490	249413720	693	548161371	1141	522	395022710	0.787766	0.679383	0.128901	0.162548	0.086879	0.105872	0.122872	0.232685	0.092553	0.16768	0.000752	0.000618
GS000037848-ASM	GS000040376-ASM	4483	2396891276	1804294	3884	1822418442	1338953	308	236582403	725	221	172027244	394	429409692	734	288	308015405	0.866384	0.760326	0.068704	0.098704	0.049297	0.071771	0.087888	0.179153	0.064243	0.128506	0.000402	0.000407
GS000037813-ASM	GS000040395-ASM	5714	2046419811	1728001	4981	1650581937	1368047	448	193558814	811	333	150324635	394	261586999	665	282	199148037	0.871719	0.806571	0.078404	0.094584	0.058278	0.073457	0.068953	0.127827	0.049352	0.097315	0.000469	0.000385
GS000040375-ASM	GS000040692-ASM	6562	1904874991	1701630	5700	1498219232	1319329	502	177986671	929	366	136794587	477	280225143	826	338	206218802	0.868638	0.786518	0.076501	0.093437	0.055776	0.071813	0.072691	0.147109	0.051509	0.108258	0.000546	0.000485
GS000037846-ASM	GS000040374-ASM	5261	2005387295	1699121	4609	1583743526	1316942	387	211530632	758	289	171670823	369	273071524	611	269	200717563	0.876069	0.789744	0.07356	0.105481	0.054933	0.085605	0.070139	0.136169	0.051131	0.100089	0.000446	0.00036
GS000037846-ASM	GS000040691-ASM	6536	1899977069	1691754	5771	1562806215	1377778	465	175089068	830	350	135347035	403	203721845	625	291	155080908	0.882956	0.82254	0.071144	0.092153	0.05355	0.071236	0.061659	0.107223	0.044523	0.081623	0.000491	0.000369
GS000040374-ASM	GS000040691-ASM	7225	1845708595	1679416	6446	1531474358	1373654	497	172358540	774	379	136454869	402	196949747	623	296	145540156	0.89218	0.829749	0.068789	0.093383	0.052457	0.073931	0.05564	0.106707	0.040969	0.078853	0.000461	0.000371
GS000037748-ASM	GS000040689-ASM	9382	1812242071	1674021	8050	1437221128	1314525	906	204846421	1444	684	150337062	591	221590948	836	460	174930305	0.858026	0.793062	0.096568	0.113035	0.072906	0.082956	0.062993	0.122274	0.04903	0.096527	0.000863	0.000499
GS000040372-ASM	GS000040689-ASM	9795	1783459374	1671882	8425	1434854182	1328371	940	192633828	1469	711	144443888	592	202366559	881	449	153148559	0.860133	0.804534	0.095967	0.108011	0.072588	0.080991	0.060439	0.113469	0.04584	0.085872	0.000879	0.000527
GS000037847-ASM	GS000040375-ASM	4153	2103223815	1668399	3552	1598085035	1244476	347	235044808	729	248	181406254	350	343449415	652	256	257962317	0.855285	0.759826	0.083554	0.111755	0.059716	0.086252	0.084276	0.163297	0.061642	0.122651	0.000437	0.000391
GS000037748-ASM	GS000040372-ASM	5674	2049652007	1664526	5046	1694981007	1356718	343	150926951	711	258	118693863	382	248641763	590	281	190365653	0.88932	0.82696	0.060451	0.073635	0.045471	0.057909	0.067325	0.121309	0.049524	0.092877	0.000427	0.000354
GS000040395-ASM	GS000040694-ASM	10641	1733558413	1661229	9518	1467198629	1384196	787	152612866	1242	590	120208776	454	142109888	737	334	107968391	0.894465	0.846351	0.073959	0.088034	0.055446	0.069342	0.042665	0.081976	0.031388	0.062281	0.000748	0.000444
GS000037847-ASM	GS000040692-ASM	6180	1927371304	1655528	5405	1524991765	1292761	424	169991629	773	320	130306841	448	284587379	701	338	224515842	0.874595	0.791229	0.068608	0.088199	0.05178	0.067609	0.072492	0.147656	0.054693	0.116488	0.000467	0.000423
GS000037813-ASM	GS000040694-ASM	10227	1742112935	1640179	9222	1508210152	1406514	717	136520855	1111	545	107017178	401	123174598	606	309	100003585	0.901731	0.865736	0.070109	0.078365	0.05329	0.06143	0.03921	0.070704	0.030214	0.057404	0.000677	0.000369
GS000037989-ASM	GS000038918-ASM	4293	2103501761	1628990	3611	1560709565	1181704	377	270977526	774	264	207477556	412	360159241	804	280	239257195	0.841137	0.741958	0.087817	0.128822	0.061495	0.098634	0.09597	0.171219	0.065222	0.113742	0.000475	0.000494
GS000040373-ASM	GS000040690-ASM	10366	1572567451	1592227	8984	1270170181	1273480	959	177197141	1609	716	129728071	602	170978540	920	463	131784969	0.86668	0.807705	0.092514	0.11268	0.069072	0.082494	0.058074	0.108726	0.044665	0.083802	0.001011	0.000578
GS000038659-ASM	GS000040375-ASM	4625	2038715389	1588429	4015	1579771188	1206967	318	179103645	662	223	130142482	382	339257077	639	276	250676921	0.868108	0.774886	0.068757	0.087851	0.048216	0.063836	0.082595	0.166407	0.059676	0.122958	0.000417	0.000402
GS000038659-ASM	GS000040692-ASM	6424	1901326725	1574870	5617	1521686594	1245061	419	149425987	711	307	116237277	486	283641698	698	364	213184007	0.874377	0.800329	0.065224	0.07859	0.04779	0.061135	0.075654	0.149181	0.056663	0.112124	0.000451	0.000443
GS000037847-ASM	GS000038659-ASM	3444	2156000434	1561895	2903	1570552428	1118396	276	241836409	612	201	183489115	357	443708196	632	245	309484188	0.842915	0.728456	0.080139	0.112169	0.058362	0.085106	0.103659	0.205802	0.071138	0.143546	0.000392	0.000405
GS000037814-ASM	GS000040695-ASM	9945	1608452081	1527242	8332	1258209644	1187937	1166	205024931	1833	859	151710193	635	200251895	985	488	153701909	0.837808	0.782249	0.117245	0.127467	0.086375	0.094321	0.063851	0.1245	0.04907	0.095559	0.0012	0.000645
GS000040396-ASM	GS000040695-ASM	11670	1509464319	1505883	10089	1240693608	1231789	1215	171102160	2036	880	125615593	575	135668399	953	447	109642072	0.864524	0.821943	0.104113	0.113353	0.075407	0.083219	0.049272	0.089879	0.038303	0.072636	0.001352	0.000633
GS000037749-ASM	GS000040690-ASM	7887	1697662407	1493612	6604	1284414368	1120116	812	218845705	1525	609	158949058	647	263365131	1070	498	205979399	0.837327	0.756578	0.102954	0.12891	0.077216	0.093628	0.082034	0.155134	0.063142	0.121331	0.001021	0.000716
GS000037814-ASM	GS000040396-ASM	9289	1611269641	1486695	8555	1418808129	1299982	486	112214424	894	378	86747800	346	108418438	653	242	77209739	0.920982	0.880553	0.05232	0.069643	0.040693	0.053838	0.037248	0.067288	0.026052	0.047919	0.000601	0.000439
GS000037749-ASM	GS000040373-ASM	8996	1606306726	1473851	8174	1379881458	1250372	501	112574496	1032	381	84646358	410	137258157	713	324	109976333	0.908626	0.85904	0.055691	0.070083	0.042352	0.052696	0.045576	0.08545	0.036016	0.068465	0.0007	0.000484
GS000036759-ASM	GS000037479-ASM	4494	2107560665	1447093	3789	1611147353	1090499	470	278242320	860	351	216977473	364	313881869	707	246	222613527	0.843124	0.764461	0.104584	0.132021	0.078104	0.102952	0.080997	0.148931	0.05474	0.105626	0.000594	0.000489
GS000039115-ASM	GS000039106-ASM	4805	1999222649	1440692	4053	1506879663	1065400	454	261072977	902	336	195746065	411	300615614	771	287	211156652	0.843496	0.753733	0.094485	0.130587	0.069927	0.097911	0.085536	0.150366	0.059729	0.105619	0.000626	0.000535
GS000037814-ASM	GS000038921-ASM	4866	1927328492	1376908	4323	1556579331	1093816	237	121313067	580	164	90826874	366	283885148	622	278	209505602	0.888409	0.807636	0.048705	0.062944	0.033703	0.047126	0.075216	0.147295	0.057131	0.108703	0.000421	0.000452
GS000038921-ASM	GS000040695-ASM	9973	1570154850	1363320	8534	1267232996	1098627	1000	154302218	1664	702	108269356	615	187052120	887	489	148672007	0.85571	0.807075	0.100271	0.098272	0.07039	0.068955	0.061666	0.11913	0.049032	0.094686	0.001221	0.000651
GS000038921-ASM	GS000040396-ASM	9390	1577352475	1337743	8738	1409949422	1185891	397	83786618	842	307	65318502	329	102559531	647	255	80136552	0.930564	0.893871	0.042279	0.053119	0.032694	0.04141	0.035037	0.06502	0.027157	0.050804	0.000629	0.000484
GS000037837-ASM	GS000038974-ASM	6374	1947517712	1272756	5327	1396862979	889217	462	176684506	731	343	125372972	729	455442999	956	582	346040155	0.835739	0.717253	0.072482	0.090723	0.053812	0.064376	0.114371	0.233858	0.091308	0.177683	0.000574	0.000751
GS000037811-ASM	GS000038924-ASM	6084	1889031633	1241349	5363	1510184152	974674	327	123926294	694	237	90665112	480	302895135	731	372	234067832	0.881492	0.799449	0.053748	0.065603	0.038955	0.047996	0.078895	0.160344	0.061144	0.123909	0.000559	0.000589
GS000038657-ASM	GS000040395-ASM	6700	1834050158	1174482	5655	1380135263	871354	555	192229164	943	409	134582011	631	334483241	903	482	249443224	0.84403	0.752507	0.082836	0.104811	0.061045	0.07338	0.094179	0.182374	0.07194	0.136007	0.000803	0.000769
GS000037813-ASM	GS000038657-ASM	5134	1989709822	1170556	4086	1338536105	772976	549	265937564	955	379	173715246	667	506304097	956	500	371183877	0.795871	0.672729	0.106934	0.133656	0.073822	0.087307	0.129918	0.254461	0.09739	0.186552	0.000816	0.000817
GS000038657-ASM	GS000040694-ASM	10026	1598968866	1118972	8943	1333053647	927138	665	127444624	1056	473	90278440	533	171964041	735	433	139514014	0.891981	0.833696	0.066328	0.079704	0.047177	0.05646	0.053162	0.107547	0.043188	0.087252	0.000944	0.000657
Explanation of table headers
column	field name	explanation
column 1	replicate ASM1	The first library ASM ID of the replicate pair being compared.
column 2	replicate ASM2	The second library ASM ID of the replicate pair being compared.
column 3	total overlapping blocks: count of blocks	The total count of overlapping phased blocks between the two replicates.
column 4	total overlapping blocks: total length	The total length of overlapping phased blocks between the two replicates.
column 5	total overlapping blocks: count of overlapping phased heterozygous snps	The total count of overlapping phased heterozygous snps contained within overlapping phased blocks between the two replicates.
column 6	blocks with no discordance: count of blocks	The count of overlapping phased blocks containing no discordance.
column 7	blocks with no discordance: total length	The total length of overlapping phased blocks containing no discordance.
column 8	blocks with no discordance: count of overlapping phased heterozygous snps	The total count of overlapping phased heterozygous snps contained within overlapping phased blocks containing no discordance.
column 9	blocks with short switches: count of blocks	The count of overlapping phased blocks containing short switches (a single snp out of phase).
column 10	blocks with short switches: total length	The total length of overlapping phased blocks containing short switches (a single snp out of phase).
column 11	blocks with short switches: total count of short switches	The total number of short switches (a single snp out of phase).
column 12	blocks with single short switch: count of blocks	The count of overlapping phased blocks containing a single short switch (a single snp out of phase).
column 13	blocks with single short switch: total length	The total length of overlapping phased blocks containing a single short switch (a single snp out of phase).
column 14	blocks with long switches: count of blocks	The count of overlapping phased blocks containing long switches (a set of two or more SNPs switches haplotypes).
column 15	blocks with long switches: total length	The total length of overlapping phased blocks containing long switches (a set of two or more SNPs switches haplotypes).
column 16	blocks with long switches: total count of switches	The total number of long switches (a set of two or more SNPs switches haplotypes).
column 17	blocks with single long switch: count of blocks	The count of overlapping phased blocks containing a single long switch (a set of two or more SNPs switches haplotypes).
column 18	blocks with single long switch: total length	The total length of overlapping phased blocks containing a single long switch (a set of two or more SNPs switches haplotypes).
column 19	ratios: ratio of block counts with no discordance	Count of blocks with no discordance (column 6) divided by total count of overlapping blocks (column 3).
column 20	ratios: ratio of length with no discordance	Length of blocks with no discordance (column 7) divided by total length of overlapping blocks (column 4).
column 21	ratios: ratio of block counts with short switches	Count of blocks with short switches (column 9) divided by total count of overlapping blocks (column 3).
column 22	ratios: ratio of length with short switches	Length of blocks with short switches (column 10) divided by total length of overlapping blocks (column 4).
column 23	ratios: ratio of block counts with single short switch	Count of blocks with a single short switch (column 12) divided by total count of overlapping blocks (column 3).
column 24	ratios: ratio of length with single short switch	Length of blocks with a single short switch (column 13) divided by total length of overlapping blocks (column 4).
column 25	ratios: ratio of block counts with long switches	Count of blocks with long switches (column 14) divided by total count of overlapping blocks (column 3).
column 26	ratios: ratio of length with long switches	Length of blocks with long switches (column 15) divided by total length of overlapping blocks (column 4).
column 27	ratios: ratio of block counts with single long switch	Count of blocks with a single long switch (column 17) divided by total count of overlapping blocks (column 3).
column 28	ratios: ratio of length with single long switch	Length of blocks with a single long switch (column 18) divided by total length of overlapping blocks (column 4).
column 29	ratios: total count of short switches over total snp compared	The total number of short switches (column 11) divided by the total number of phased heterozygous snps being compared (column 5).
column 30	ratios: total count of long switches over total snp compared	The total number of long switches (column 16) divided by the total number of phased heterozygous snps being compared (column 5).
