# Supplementary material for: The whole genome sequences and experimentally phased haplotypes of over 100 personal genomes
Source: Gigascience. 2016 Oct 11;5:42. doi: 10.1186/s13742-016-0148-z (PMC5057367; doi:10.1186/s13742-016-0148-z)
Supplement: Additional file 6: — Count of overlapping blocks, length, and SNPs averaged from pairwise haplotype comparison between replicates. (XLSX 12 kb) [file 13742_2016_148_MOESM6_ESM.xlsx]

## Sheet: Sheet5
Additional file 6. Count of overlapping blocks, length, and SNPs averaged from pairwise haplotype comparison between replicates.
total count of overlapping blocks	7116
total length of overlapping blocks	1892353242
total count of overlapping phased heterozygous snps	1555565
count of blocks with no discordance	6167
length of blocks with no discordance	1482087967
count of phased heterozygous snps within blocks with no discordance	1205863
count of blocks with short switches	590
length of blocks with short switches	197254833
total short switches	1050
count of blocks with single short switch	431
length of blocks with single short switch	145439121
count of blocks with long switches	489
length of blocks with long switches	276523552
total long switchs	785
count of blocks with single long switch	367
length of blocks with single long switch	205703388
ratio of block counts with no discordance	0.86298
ratio of length with no discordance	0.78786
ratio of block counts with short switches	0.08263
ratio of length with short switches	0.1025
ratio of block counts with single short switch	0.0601
ratio of length with single short switch	0.07575
ratio of block counts with long switches	0.07394
ratio of length with long switches	0.14194
ratio of block counts with single long switch	0.05494
ratio of length with single long switch	0.106
total count of short switches over total snp compared	0.00068
total count of long switches over total snp compared	0.00051
Explanation of table contents
field name	explanation
total count of overlapping blocks	The average total count of overlapping phased blocks between replicates across the 35 pairwise comparisons.
total length of overlapping blocks	The average total length of overlapping phased blocks between replicates across the 35 pairwise comparisons.
total count of overlapping phased heterozygous snps	The average total count of overlapping phased heterozygous snps contained within overlapping phased blocks between replicates across the 35 pairwise comparisons.
count of blocks with no discordance	The averagecount of overlapping phased blocks containing no discordance.
length of blocks with no discordance	The average total length of overlapping phased blocks containing no discordance.
count of phased heterozygous snps within blocks with no discordance	The average total count of overlapping phased heterozygous snps contained within overlapping phased blocks containing no discordance.
count of blocks with short switches	The average count of overlapping phased blocks containing short switches (a single snp out of phase).
length of blocks with short switches	The average total length of overlapping phased blocks containing short switches (a single snp out of phase).
total short switches	The average total number of short switches (a single snp out of phase).
count of blocks with single short switch	The average count of overlapping phased blocks containing a single short switch (a single snp out of phase).
length of blocks with single short switch	The average total length of overlapping phased blocks containing a single short switch (a single snp out of phase).
count of blocks with long switches	The average count of overlapping phased blocks containing long switches (a set of two or more SNPs switches haplotypes).
length of blocks with long switches	The average total length of overlapping phased blocks containing long switches (a set of two or more SNPs switches haplotypes).
total long switchs	The average total number of long switches (a set of two or more SNPs switches haplotypes).
count of blocks with single long switch	The average count of overlapping phased blocks containing a single long switch (a set of two or more SNPs switches haplotypes).
length of blocks with single long switch	The average total length of overlapping phased blocks containing a single long switch (a set of two or more SNPs switches haplotypes).
ratio of block counts with no discordance	Average of count of blocks with no discordance divided by total count of overlapping blocks.
ratio of length with no discordance	Average of length of blocks with no discordance divided by total length of overlapping blocks.
ratio of block counts with short switches	Average of count of blocks with short switches divided by total count of overlapping blocks.
ratio of length with short switches	Average of length of blocks with short switches divided by total length of overlapping blocks.
ratio of block counts with single short switch	Average of count of blocks with a single short switch divided by total count of overlapping blocks.
ratio of length with single short switch	Average of length of blocks with a single short switch divided by total length of overlapping blocks.
ratio of block counts with long switches	Average of count of blocks with long switches divided by total count of overlapping blocks.
ratio of length with long switches	Average of length of blocks with long switches divided by total length of overlapping blocks.
ratio of block counts with single long switch	Average of count of blocks with a single long switch divided by total count of overlapping blocks.
ratio of length with single long switch	Average of length of blocks with a single long switch divided by total length of overlapping blocks.
total count of short switches over total snp compared	Average of the total number of short switches divided by the total number of phased heterozygous snps being compared.
total count of long switches over total snp compared	Average of the total number of long switches divided by the total number of phased heterozygous snps being compared.
